# Supplementary material for: High-Throughput Profiling of Anti-Glycan Humoral Responses to SIV Vaccination and Challenge
Source: PLoS One. 2013 Sep 23;8(9):e75302. doi: 10.1371/journal.pone.0075302 (PMC3781036; doi:10.1371/journal.pone.0075302)
Supplement: File S2 — Microarray Data and Array Description. (XLSX) [file pone.0075302.s002.xlsx]

## Sheet: Summary
This file contains serum and plasma anti-glycan antibody profiles of 38 macaques who vaccinated against and challenged with SIV.
Briefly, levels of IgG and IgM for 220 array components were measured using a glycan microarray, according to the technique described in Campbell et al., Current Protocols in Chemical Biology 2:37-53, March 2010.
IgG and IgM data are organized on separate worksheets.
The array components are described in the "Array Description" worksheet.

## Sheet: IgG
Animal	Animal 10	Animal 10	Animal 10	Animal 10	Animal 10	Animal 11	Animal 11	Animal 11	Animal 11	Animal 11	Animal 12	Animal 12	Animal 12	Animal 12	Animal 12	Animal 12	Animal 13	Animal 13	Animal 13	Animal 13	Animal 13	Animal 13	Animal 14	Animal 14	Animal 14	Animal 14	Animal 14	Animal 15	Animal 15	Animal 15	Animal 15	Animal 15	Animal 16	Animal 16	Animal 16	Animal 16	Animal 16	Animal 19	Animal 19	Animal 19	Animal 19	Animal 19	Animal 20	Animal 20	Animal 20	Animal 20	Animal 20	Animal 22	Animal 22
Time Point	Pre	wk30	wk38	wk46	wk64	Pre	wk30	wk38	wk46	wk64	Pre	wk30	wk38	wk44	wk46	wk64	Pre	wk30	wk38	wk44	wk64	wk46	Pre	wk30	wk38	wk46	wk64	Pre	wk30	wk38	wk64	wk46	Pre	wk30	wk46	wk64	wk38	Pre	wk30	wk38	wk46	wk64	Pre	wk30	wk38	wk46	wk64	Pre	wk30
Label	Animal 10 | Pre	Animal 10 | wk30	Animal 10 | wk38	Animal 10 | wk46	Animal 10 | wk64	Animal 11 | Pre	Animal 11 | wk30	Animal 11 | wk38	Animal 11 | wk46	Animal 11 | wk64	Animal 12 | Pre	Animal 12 | wk30	Animal 12 | wk38	Animal 12 | wk44	Animal 12 | wk46	Animal 12 | wk64	Animal 13 | Pre	Animal 13 | wk30	Animal 13 | wk38	Animal 13 | wk44	Animal 13 | wk64	Animal 13 | wk46	Animal 14 | Pre	Animal 14 | wk30	Animal 14 | wk38	Animal 14 | wk46	Animal 14 | wk64	Animal 15 | Pre	Animal 15 | wk30	Animal 15 | wk38	Animal 15 | wk64	Animal 15 | wk46	Animal 16 | Pre	Animal 16 | wk30	Animal 16 | wk46	Animal 16 | wk64	Animal 16 | wk38	Animal 19 | Pre	Animal 19 | wk30	Animal 19 | wk38	Animal 19 | wk46	Animal 19 | wk64	Animal 20 | Pre	Animal 20 | wk30	Animal 20 | wk38	Animal 20 | wk46	Animal 20 | wk64	Animal 22 | Pre	Animal 22 | wk30
Vax Group	4	4	4	4	4	5	5	5	5	5	6	6	6	6	6	6	6	6	6	6	6	6	5	5	5	5	5	4	4	4	4	4	1	1	1	1	1	5	5	5	5	5	2	2	2	2	2	2	2
Dilution	100	100	100	100	100	100	100	100	100	100	100	100	100	100	100	100	100	100	100	100	100	100	100	100	100	100	100	100	100	100	100	100	100	100	100	100	100	100	100	100	100	100	100	100	100	100	100	100	100
Serum/Plasma	Plasma	Plasma	Plasma	Plasma	Plasma	Plasma	Plasma	Plasma	Plasma	Plasma	Plasma	Plasma	Plasma	Plasma	Plasma	Plasma	Plasma	Plasma	Plasma	Plasma	Plasma	Serum	Plasma	Plasma	Plasma	Plasma	Plasma	Plasma	Plasma	Plasma	Plasma	Serum	Plasma	Plasma	Plasma	Plasma	Serum	Plasma	Plasma	Plasma	Plasma	Plasma	Plasma	Plasma	Plasma	Plasma	Plasma	Plasma	Plasma
Date Ran	2011-01-13	2011-03-22	2011-01-14	2011-03-22	2011-04-06	2010-11-04	2011-03-22	2010-11-05	2011-03-22	2010-11-04	2011-01-04	2011-03-22	2011-01-06	2011-01-12	2011-03-22	2011-01-12	2011-01-04	2011-03-22	2011-01-06	2011-01-12	2011-01-12	2011-03-22	2010-11-04	2011-03-22	2010-11-05	2011-03-22	2010-11-04	2011-01-13	2011-03-22	2011-01-14	2011-04-06	2011-03-22	2011-01-04	2011-03-22	2011-03-22	2011-04-06	2011-06-14	2010-11-04	2011-03-22	2010-11-05	2011-03-22	2010-11-04	2011-01-13	2011-03-22	2011-01-14	2011-03-22	2011-04-06	2011-01-13	2011-03-22
Slide Batch	Batch U	Batch V	Batch U	Batch V	Batch V	Batch P	Batch V	Batch P	Batch V	Batch P	Batch T	Batch V	Batch T	Batch T	Batch V	Batch T	Batch T	Batch V	Batch T	Batch T	Batch T	Batch V	Batch P	Batch V	Batch P	Batch V	Batch P	Batch U	Batch V	Batch U	Batch V	Batch V	Batch T	Batch V	Batch V	Batch V	Batch W	Batch P	Batch V	Batch P	Batch V	Batch P	Batch U	Batch V	Batch U	Batch V	Batch V	Batch U	Batch V
Viral Load @ Time Point	N/A	N/A	N/A	2037420	333610	N/A	N/A	N/A	1439150	284120	N/A	N/A	N/A	744516700	24190700	6005910	N/A	N/A	N/A	299766100	1855420	1441900	N/A	N/A	N/A	94420000	1285059000	N/A	N/A	N/A	15933	99250	N/A	N/A	21650700	85635100	N/A	N/A	N/A	N/A	1962230	10970450	N/A	N/A	N/A	538570	389970	N/A	N/A
Outcome	Average Responder	Average Responder	Average Responder	Average Responder	Average Responder	Average Responder	Average Responder	Average Responder	Average Responder	Average Responder	Average Responder	Average Responder	Average Responder	Average Responder	Average Responder	Average Responder	Average Responder	Average Responder	Average Responder	Average Responder	Average Responder	Average Responder	Viremic	Viremic	Viremic	Viremic	Viremic	Good Responder	Good Responder	Good Responder	Good Responder	Good Responder	Viremic	Viremic	Viremic	Viremic	Viremic	Viremic	Viremic	Viremic	Viremic	Viremic	Viremic	Viremic	Viremic	Viremic	Viremic	Average Responder	Average Responder
2'FucLac	7.22882	7.22882	7.22882	7.22882	7.22882	7.22882	7.22882	7.22882	7.22882	7.22882	7.22882	7.22882	7.22882	7.22882	7.22882	7.22882	7.22882	7.22882	7.22882	7.22882	7.22882	7.22882	7.22882	7.22882	7.22882	7.22882	7.22882	7.22882	7.22882	7.22882	7.22882	7.22882	7.22882	7.22882	8.31829	7.22882	7.22882	7.22882	7.22882	7.22882	8.6329	7.22882	7.22882	7.57155	7.22882	8.38907	7.22882	7.22882	7.22882
3'Sia-3-FL	7.22882	7.22882	7.22882	7.22882	7.22882	7.22882	7.22882	7.22882	7.22882	7.22882	7.22882	7.22882	7.22882	7.22882	7.22882	10.35	7.22882	7.22882	7.22882	7.22882	7.22882	7.22882	7.22882	7.22882	7.22882	7.22882	7.22882	7.22882	7.22882	7.22882	7.22882	7.22882	7.22882	7.22882	7.22882	7.22882	7.22882	7.22882	7.22882	7.22882	7.22882	7.22882	7.22882	7.22882	7.22882	7.22882	7.22882	7.22882	7.22882
3'SLacNAc	7.22882	7.22882	7.22882	7.22882	7.22882	7.22882	7.22882	7.22882	7.22882	7.22882	7.22882	7.22882	7.22882	7.22882	7.22882	7.22882	7.22882	7.22882	7.22882	7.22882	7.22882	7.22882	7.22882	7.22882	7.22882	9.72876	7.22882	7.22882	7.22882	7.22882	7.22882	7.22882	7.22882	7.22882	7.22882	7.22882	7.22882	7.22882	7.22882	7.22882	7.22882	7.22882	8.78293	8.09328	8.7661	8.36818	8.38442	7.22882	7.22882
3'-sulpho-LeA	7.22882	7.22882	7.22882	7.22882	7.22882	7.22882	7.22882	7.22882	7.22882	7.22882	7.22882	7.22882	7.22882	7.22882	7.22882	7.22882	7.22882	7.22882	7.22882	7.22882	7.22882	7.22882	7.22882	7.22882	7.22882	7.22882	7.22882	7.22882	7.22882	7.22882	7.22882	7.22882	7.22882	7.22882	7.22882	7.22882	7.22882	7.22882	7.22882	7.22882	7.22882	7.22882	7.22882	7.22882	7.22882	7.84542	7.22882	7.22882	7.22882
3'-sulpho-LeX	7.22882	7.22882	7.22882	7.22882	7.22882	7.22882	7.22882	7.22882	7.22882	7.22882	7.22882	7.22882	7.22882	7.22882	7.22882	7.22882	7.22882	7.22882	7.22882	7.22882	7.22882	7.22882	7.22882	7.22882	7.22882	7.22882	7.22882	7.22882	7.22882	7.22882	7.22882	7.22882	7.22882	7.22882	7.22882	7.90187	7.22882	7.22882	7.22882	7.22882	7.22882	7.22882	7.22882	7.22882	7.22882	8.35799	7.22882	7.22882	7.22882
6'Slac	7.22882	7.22882	7.22882	7.22882	7.22882	8.78767	7.22882	8.60086	7.22882	9.39651	7.22882	7.22882	7.22882	7.22882	7.22882	7.22882	7.22882	7.22882	7.22882	7.22882	7.22882	7.22882	8.27028	7.22882	7.22882	7.22882	8.88636	7.22882	7.22882	7.22882	7.22882	7.22882	7.90786	7.51857	8.36761	7.22882	7.22882	8.4958	7.22882	7.22882	7.22882	8.85438	7.22882	7.22882	7.22882	7.22882	7.22882	7.22882	7.22882
6'-sulpho-LeA	7.22882	7.22882	7.22882	7.22882	7.22882	7.22882	7.22882	7.22882	7.22882	7.22882	7.22882	7.22882	7.22882	7.22882	7.22882	7.22882	7.22882	7.22882	7.22882	7.22882	7.22882	7.22882	7.22882	7.22882	7.22882	7.22882	7.22882	7.22882	7.22882	7.22882	7.22882	7.22882	7.22882	7.22882	7.22882	7.22882	7.22882	7.22882	7.22882	7.22882	7.22882	7.22882	7.22882	7.22882	7.22882	7.22882	7.22882	7.22882	7.22882
6'-sulpho-LeX	7.22882	7.22882	7.22882	7.22882	7.22882	7.22882	7.22882	7.22882	7.22882	8.49697	7.22882	7.22882	7.22882	7.22882	7.22882	7.22882	7.22882	7.22882	7.22882	7.22882	7.22882	7.22882	7.22882	7.22882	7.22882	7.22882	7.22882	7.22882	7.22882	7.22882	7.22882	7.22882	9.2315	7.85826	8.5343	7.22882	7.22882	7.22882	7.22882	7.22882	7.22882	7.22882	7.22882	7.22882	7.22882	8.50043	9.29155	7.22882	7.22882
Ac-A-Tn(Thr)-S-G - 05	7.22882	7.22882	7.22882	7.22882	7.22882	7.22882	7.22882	7.22882	7.22882	7.22882	7.22882	7.22882	7.22882	7.22882	7.22882	7.22882	7.22882	7.22882	7.22882	7.22882	7.82765	7.22882	9.33865	8.09245	7.22882	7.22882	8.58819	7.22882	7.22882	7.22882	7.22882	7.22882	7.22882	7.22882	7.22882	7.22882	7.22882	7.22882	7.22882	7.22882	9.94671	10.2379	8.14242	8.42379	7.22882	8.43513	7.22882	7.22882	7.22882
Ac-A-Tn(Thr)-S-G - 08	7.22882	7.22882	7.22882	7.22882	7.22882	8.82734	8.50393	7.91687	8.66029	9.36608	8.78529	7.22882	8.08834	7.22882	7.22882	8.20847	7.22882	7.22882	7.22882	7.22882	9.79196	7.22882	9.5988	9.53163	9.42939	9.35161	9.60589	8.30426	7.22882	8.40963	7.22882	7.97831	9.30378	8.70395	9.36432	9.45977	9.12031	8.26075	8.63326	7.22882	11.1355	10.9487	9.35054	9.50037	9.39252	9.61819	9.24674	7.22882	7.22882
Ac-A-Tn(Thr)-S-G - 23	8.55868	7.22882	7.22882	7.95814	9.40177	9.58239	9.65224	9.4198	9.84094	10.5524	9.57185	9.52404	9.3098	9.4567	8.32397	9.42346	9.2184	7.22882	8.11783	7.22882	10.7695	7.22882	10.4419	10.7702	10.4096	10.9886	10.7785	9.58663	8.89297	9.80869	9.88925	9.66739	10.1462	9.58834	10.1012	10.8854	9.72042	9.25436	9.68954	8.76763	11.4587	11.8146	10.3504	10.4015	10.4174	10.6307	10.9243	8.30078	8.62954
Ac-G-V-Tn(Thr)-S-A-G - 04	7.22882	7.22882	7.22882	7.22882	7.22882	7.22882	7.22882	7.22882	7.22882	7.22882	7.22882	7.22882	7.22882	7.22882	7.22882	7.22882	7.22882	7.22882	7.22882	7.22882	8.3026	7.22882	7.22882	7.22882	7.22882	7.22882	7.22882	7.22882	7.22882	7.22882	7.22882	7.22882	7.22882	7.22882	7.22882	7.22882	7.22882	7.22882	7.22882	7.22882	9.91763	8.76668	7.22882	7.22882	7.22882	7.22882	7.22882	7.22882	7.22882
Ac-G-V-Tn(Thr)-S-A-G - 21	7.22882	7.22882	7.22882	7.22882	7.22882	8.29018	8.54128	7.22882	8.46373	9.30903	7.22882	7.22882	8.14843	7.22882	7.22882	7.80025	7.22882	7.22882	7.22882	7.22882	10.0456	7.22882	9.40666	9.21502	8.47506	9.05956	9.11226	7.95647	7.22882	7.92464	7.22882	7.22882	8.91553	7.912	8.53503	7.22882	7.22882	8.16126	8.29708	7.22882	10.4582	10.2331	9.24812	9.24303	9.43213	9.27393	9.40585	7.22882	7.22882
Ac-P-Tn(Thr)-T-G - 05	7.22882	7.22882	7.22882	7.22882	7.22882	9.11315	8.93077	8.79278	9.10415	9.61369	7.90107	7.22882	7.22882	7.22882	7.22882	7.22882	7.22882	7.22882	7.22882	7.22882	9.34746	7.22882	9.61536	9.04838	8.84296	8.71681	9.348	7.22882	7.22882	7.22882	7.22882	7.22882	8.91148	8.51998	9.20857	7.22882	7.93172	7.22882	7.22882	7.22882	10.7362	10.2333	9.28386	9.41952	9.26283	9.50789	8.49519	7.22882	7.22882
Ac-P-Tn(Thr)-T-G - 08	7.22882	7.22882	7.22882	7.22882	8.3152	9.36682	9.13194	9.1064	9.51126	10.1469	8.97862	7.85392	8.78293	8.56775	7.22882	8.28294	7.22882	7.22882	7.22882	7.22882	10.0325	7.22882	10.0669	9.88869	9.58575	9.93558	9.95706	8.31633	7.22882	8.30568	7.22882	7.22882	9.49228	8.94937	9.56545	9.38981	9.19337	7.74649	8.75134	7.22882	10.9982	10.6666	9.7049	9.85445	9.84787	10.0144	9.98133	7.22882	7.22882
Ac-P-Tn(Thr)-T-G - 22	8.45343	8.27297	8.56567	8.43158	9.33497	9.86333	9.79064	9.68995	10.2667	10.9844	9.51799	9.90419	9.75666	9.47121	8.73505	9.68287	9.33043	8.40939	8.87904	7.22882	10.7934	7.22882	10.9802	11.0869	10.6997	11.5469	11.1727	9.59319	7.61216	9.64581	9.78273	9.41319	10.2677	9.47789	9.95971	10.6491	9.59937	9.01523	9.3048	8.4818	11.2507	11.4377	10.4531	10.4836	10.7112	10.611	11.3308	8.10674	8.69095
Ac-S-S-S-G	7.22882	7.22882	7.22882	7.22882	7.22882	7.22882	7.22882	7.22882	7.22882	7.22882	7.22882	7.22882	7.22882	7.22882	7.22882	7.22882	7.22882	7.22882	7.22882	7.22882	7.22882	7.22882	7.22882	7.22882	7.22882	8.59798	7.22882	7.22882	7.22882	7.22882	7.22882	7.22882	7.22882	7.22882	7.22882	7.22882	7.22882	7.22882	7.22882	7.22882	7.22882	7.22882	7.22882	7.22882	7.22882	7.22882	7.22882	7.22882	7.22882
Ac-S-TF(Ser)-S-G - 04	7.22882	7.22882	7.22882	7.22882	7.22882	7.78728	7.22882	7.22882	7.22882	7.22882	7.22882	7.22882	7.22882	7.22882	7.22882	7.22882	7.22882	7.22882	7.22882	7.22882	7.22882	7.22882	8.2985	8.29156	8.24387	7.22882	9.71795	7.8829	7.22882	7.66434	7.90689	7.22882	7.22882	7.22882	7.22882	7.22882	7.22882	7.22882	8.01297	7.22882	8.0601	7.22882	8.62913	9.07397	8.90405	9.06584	7.22882	7.22882	7.22882
Ac-S-TF(Ser)-S-G - 16	8.61096	8.43299	7.71914	8.60739	8.97583	9.81038	9.64103	8.98613	9.99233	10.4253	9.32686	9.66113	9.73552	9.47347	9.10228	9.49992	9.05491	7.22882	8.80996	7.22882	9.39814	7.22882	9.45862	9.38239	9.52966	9.64311	10.3583	9.51378	9.59645	9.61154	10.1685	9.53339	9.15316	8.8594	8.93068	8.80574	8.63006	9.28759	10.0967	9.47577	10.1751	9.88206	10.1259	10.3298	10.2373	10.6176	10.8507	8.75681	8.82218
Ac-S-TF(Ser)-S-G - 28	8.99522	8.88616	8.9606	8.95755	9.72862	10.0935	9.93772	9.72795	10.4237	10.9284	9.68807	10.1238	10.041	9.93121	9.54761	9.98095	9.14496	8.36996	9.09303	8.66588	10.0899	7.22882	9.83166	9.67172	9.72904	9.94542	10.6164	9.98673	10.0704	10.0678	10.348	10.0078	9.57252	9.21275	9.44526	9.63632	9.2411	9.90875	10.5395	9.87817	10.5687	10.512	10.6584	10.6851	10.7151	10.9423	11.3111	9.32311	9.2976
Ac-S-Thr-S-A-G - 18	7.22882	7.22882	7.22882	7.22882	7.22882	7.22882	7.22882	7.22882	7.22882	7.22882	7.22882	7.22882	7.22882	7.22882	7.22882	7.22882	7.22882	7.22882	7.22882	7.22882	7.22882	7.22882	7.22882	7.22882	7.22882	7.22882	7.22882	7.22882	7.22882	7.22882	7.22882	7.22882	7.22882	7.22882	7.22882	7.22882	7.22882	7.22882	7.22882	7.22882	7.22882	7.22882	7.22882	7.22882	7.22882	7.22882	7.22882	7.22882	7.22882
Ac-S-Tn(Ser)-S-G - 04	7.22882	7.22882	7.22882	7.22882	7.22882	7.22882	7.22882	7.22882	7.22882	8.95787	7.22882	7.22882	7.22882	7.22882	7.22882	7.22882	7.22882	7.22882	7.22882	7.22882	7.22882	7.22882	7.22882	7.22882	7.22882	7.22882	7.22882	7.22882	7.22882	7.22882	7.22882	7.22882	7.22882	7.22882	7.22882	7.22882	7.22882	7.22882	7.22882	7.22882	9.6107	8.78093	7.91709	7.9558	8.15843	7.80174	7.22882	7.22882	7.22882
Ac-S-Tn(Ser)-S-G - 22	8.10405	7.22882	7.61624	8.53434	8.63742	10.2016	9.86244	9.66126	10.0278	11.331	9.77702	9.54484	9.68334	9.62016	9.14365	9.84071	9.18568	7.22882	8.16455	7.22882	9.84512	7.22882	10.7822	10.6944	10.5624	10.8807	10.9116	9.31501	8.77114	9.55951	9.76349	9.67307	10.2568	9.70877	10.1199	11.0912	9.52705	9.55643	9.56951	8.98674	11.3397	11.8417	10.2085	10.3678	10.2935	10.7105	11.0583	8.78408	8.85357
Ac-S-Tn(Ser)-S-G - 33	8.94643	8.36365	8.93675	8.82896	9.41581	10.5273	10.1844	10.1714	10.539	11.696	10.0452	9.96542	10.1436	9.93619	9.53973	10.4583	9.69076	7.93172	9.05145	7.22882	9.96378	7.22882	11.0597	10.9454	10.7617	11.3063	11.194	9.93988	9.34597	10.0909	10.2635	10.088	10.4334	9.86111	10.322	11.5342	9.9335	9.76417	9.9271	9.51844	10.8552	12.0355	10.6899	10.5586	10.8465	10.8499	11.5439	9.29028	9.33921
Ac-S-Tn(Thr)-A-G - 04	7.22882	7.22882	7.22882	7.22882	7.22882	7.22882	7.22882	7.22882	7.22882	7.22882	7.22882	7.22882	7.22882	7.22882	7.22882	7.22882	7.22882	7.22882	7.22882	7.22882	7.22882	7.22882	8.4827	7.22882	7.22882	7.22882	7.22882	7.22882	7.22882	7.22882	7.22882	7.22882	7.22882	7.22882	7.60867	7.22882	7.22882	7.22882	7.22882	7.22882	10.1388	9.63536	7.22882	8.18266	7.22882	7.77187	7.22882	7.22882	7.22882
Ac-S-Tn(Thr)-A-G - 08	7.22882	7.22882	7.22882	7.22882	7.22882	8.32007	7.64439	7.22882	8.01655	9.092	7.22882	7.22882	8.28847	7.22882	7.22882	8.26635	7.22882	7.22882	7.22882	7.22882	7.22882	7.22882	9.68873	9.48197	9.01774	9.33232	9.64871	7.22882	7.22882	7.22882	7.22882	7.22882	8.7498	8.3473	9.29634	8.45464	7.22882	7.22882	8.69619	7.22882	10.5626	10.6495	9.17009	9.43412	9.29553	9.59282	8.74819	7.22882	7.22882
Ac-S-Tn(Thr)-A-G - 22	8.89336	8.56381	8.70233	8.58068	9.21544	9.64266	9.32092	9.13261	9.63641	10.4207	9.46579	9.92064	9.74428	9.41694	8.7176	10.0804	8.90153	7.22882	7.22882	7.22882	9.53003	7.22882	10.7521	10.871	10.4954	11.1569	10.931	8.97868	7.60025	9.2372	9.35351	8.87925	9.92738	9.29688	9.83957	10.515	9.42907	9.12863	9.6852	8.54432	11.0573	11.5961	10.3137	10.3009	10.4962	10.5137	11.0668	8.59722	8.84806
Ac-S-Tn(Thr)-G-G - 03	7.22882	7.22882	7.22882	7.22882	7.22882	7.22882	7.22882	7.22882	7.22882	7.22882	7.22882	7.22882	7.22882	7.22882	7.22882	7.22882	7.22882	7.22882	7.22882	7.22882	7.22882	7.22882	9.21962	8.77714	7.91189	7.95521	9.02223	7.22882	7.22882	7.22882	7.22882	7.22882	7.22882	7.22882	7.85217	7.22882	7.22882	7.22882	7.22882	7.22882	10.5266	10.1166	7.22882	8.27469	7.22882	7.51136	7.22882	7.22882	7.22882
Ac-S-Tn(Thr)-G-G - 07	7.22882	7.22882	7.22882	7.22882	7.22882	8.77226	8.13681	7.22882	8.25596	9.31889	8.77801	7.22882	8.81864	7.22882	7.22882	8.72557	7.22882	7.22882	7.22882	7.22882	7.90256	7.22882	9.76449	9.53121	9.21146	9.56574	9.72638	7.22882	7.22882	7.22882	7.22882	7.22882	8.8093	8.29468	9.06726	8.81111	7.80487	7.22882	8.71723	7.75486	10.7956	10.8106	9.15217	9.40009	9.19476	9.39156	8.47843	7.22882	7.22882
Ac-S-Tn(Thr)-G-G - 19	8.20309	8.28304	8.23616	8.33164	9.23859	9.71296	9.32181	8.96004	9.81577	10.6865	9.78554	9.90419	9.80206	9.48984	9.07049	10.1632	9.01582	7.22882	7.22882	7.22882	9.8433	7.22882	10.7556	10.8899	10.6303	11.2726	10.9249	9.23004	7.94017	9.49366	9.63934	9.17903	9.87708	9.19815	9.7249	10.6743	9.43885	8.86551	9.61358	8.52813	11.1505	11.4878	10.2275	10.1992	10.5114	10.4147	10.9249	7.96243	8.7686
Ac-S-Tn(Thr)-S-G - 04	7.22882	7.22882	7.22882	7.22882	7.22882	7.22882	7.22882	7.22882	7.22882	7.22882	7.22882	7.22882	7.22882	7.22882	7.22882	7.22882	7.22882	7.22882	7.22882	7.22882	7.22882	7.22882	8.97491	7.22882	7.22882	7.22882	8.84702	7.22882	7.22882	7.22882	7.22882	7.22882	7.22882	7.22882	7.22882	7.22882	7.22882	7.22882	7.22882	7.22882	10.1437	10.0425	7.22882	7.54707	7.22882	7.79582	7.22882	7.22882	7.22882
Ac-S-Tn(Thr)-S-G - 24	8.84646	8.79692	8.62268	8.43185	9.22505	10.1717	9.66252	9.35767	10.0683	10.9322	9.56651	9.80477	9.45574	9.42203	8.69712	9.8326	9.40726	7.22882	8.17963	7.22882	10.3724	7.22882	10.8079	11.0989	10.7285	11.3816	10.8002	9.56918	9.06686	9.60228	9.8829	9.68104	10.0517	9.45714	9.88144	10.7285	9.24927	9.27186	9.74163	8.64686	11.3185	11.6952	10.2969	10.2779	10.341	10.5891	11.2477	8.73907	8.6889
Ac-S-Tn(Thr)-S-G HSA-04	7.22882	7.22882	7.22882	7.22882	7.22882	7.22882	7.22882	7.22882	7.22882	7.22882	7.22882	7.22882	7.22882	7.22882	7.22882	7.22882	7.22882	7.22882	7.22882	7.22882	7.22882	7.22882	8.92095	8.38366	7.22882	8.33503	8.65559	7.22882	7.22882	7.22882	7.22882	7.22882	7.22882	7.22882	7.97507	7.22882	7.22882	7.22882	7.22882	7.22882	9.71031	9.8631	7.89231	8.57448	7.22882	8.42877	7.22882	7.22882	7.22882
Ac-S-Tn(Thr)-S-G HSA-23	8.34857	7.56833	7.63245	7.97507	9.11332	9.714	9.44665	9.4505	9.7273	10.6192	9.32073	9.51231	9.43801	9.20023	7.22882	9.90102	9.23969	7.22882	7.69473	7.22882	10.2817	7.22882	10.662	10.9691	10.4422	11.1516	10.8608	9.29251	8.10666	9.57022	9.69116	9.27379	9.90111	9.27681	9.87406	10.4138	9.48721	9.13984	9.68997	8.75377	10.9552	11.6752	10.226	10.1925	10.4656	10.5109	10.9206	7.97724	8.28937
Ac-S-Tn(Thr)-Tn(Thr)-G - 05	7.22882	7.22882	7.22882	7.22882	7.22882	8.68895	8.43686	7.22882	8.349	9.34831	7.83164	7.22882	7.70777	7.22882	7.22882	7.79563	7.22882	7.22882	7.22882	7.22882	8.77128	7.22882	10.4359	10.2503	10.0368	10.0357	10.5917	7.22882	7.22882	7.22882	7.22882	7.22882	8.99124	8.39179	9.25707	7.22882	7.22882	7.7469	7.95805	7.22882	10.1561	10.3998	9.49611	9.6784	9.55567	9.73822	9.44605	7.22882	7.22882
Ac-S-Tn(Thr)-Tn(Thr)-G - 09	7.22882	7.22882	7.22882	7.54206	8.3408	9.3614	9.17537	9.06681	9.32323	10.1628	9.26496	9.25214	9.26771	9.03514	7.22882	9.09779	8.34461	7.22882	7.22882	7.22882	9.70547	7.22882	11.0422	11.1845	10.9517	11.3279	11.4134	7.74398	7.22882	8.73636	7.92184	8.64172	9.74527	9.31436	9.82	9.44087	9.23515	9.00586	9.23259	8.37721	10.4952	11.0387	10.102	10.3331	10.0939	10.4901	10.6446	7.22882	8.00284
Ac-S-Tn(Thr)-Tn(Thr)-G - 22	8.74929	8.6878	8.7059	8.73043	9.6712	9.94574	9.79494	9.58206	10.0612	10.9387	9.76824	10.2113	9.94643	9.722	9.42281	9.96451	9.37113	7.89659	8.60428	7.22882	10.2948	7.22882	11.5323	11.6457	11.5883	12.1448	11.9209	9.43377	8.75468	9.61367	9.85979	9.57428	10.299	9.76216	10.2486	10.2781	9.74691	9.59199	9.82395	9.31939	11.1923	11.6952	10.6069	10.6247	10.6812	10.9187	11.501	8.94913	9.30384
Ac-S-Tn(Thr)-V-G - 04	7.22882	7.22882	7.22882	7.22882	7.22882	7.22882	7.22882	7.22882	7.22882	7.22882	7.22882	7.22882	7.22882	7.22882	7.22882	7.22882	7.22882	7.22882	7.22882	7.22882	7.22882	7.22882	7.22882	7.22882	7.22882	7.22882	7.75144	7.22882	7.22882	7.22882	7.22882	7.22882	7.22882	7.22882	7.22882	7.22882	7.22882	7.22882	7.22882	7.22882	10.3253	9.18207	7.6022	8.52017	7.22882	8.34705	7.22882	7.22882	7.22882
Ac-S-Tn(Thr)-V-G - 22	7.22882	7.22882	7.22882	7.22882	7.22882	8.4836	8.56258	7.22882	8.4292	9.35103	8.311	7.22882	8.10896	7.22882	7.22882	7.22882	7.22882	7.22882	7.22882	7.22882	8.37867	7.22882	9.31057	9.27082	8.89798	9.13982	9.49747	7.94446	7.22882	7.92464	7.22882	7.22882	9.14577	8.56632	9.2015	7.22882	8.57453	7.22882	8.65335	7.22882	10.8435	10.3172	9.39998	9.50771	9.43332	9.51021	9.22481	7.22882	7.22882
Ac-TF(Ser)-G - 04	7.22882	7.22882	7.22882	7.22882	7.22882	9.05679	8.97729	8.83296	9.60905	10.0767	7.22882	7.22882	7.22882	7.22882	7.22882	7.22882	7.22882	7.22882	7.22882	7.22882	8.45386	7.22882	9.10449	8.92499	8.83041	8.52905	9.91694	8.18986	7.22882	7.73737	8.39874	7.98757	7.22882	7.22882	7.22882	7.22882	7.22882	8.51758	9.07669	8.50184	9.13728	8.20427	9.1614	9.74457	9.51719	9.82006	8.64085	7.22882	7.22882
Ac-TF(Ser)-G - 24	9.05146	9.05491	8.98828	9.0412	10.0093	10.0886	10.0688	9.91427	10.754	11.3017	9.83923	10.1418	10.1917	9.99965	9.57261	9.87427	9.51477	9.39225	9.25058	8.90773	10.5451	7.22882	9.94654	9.83557	9.8339	9.96999	10.7248	10.066	10.0187	10.2223	10.6035	10.2968	9.46265	9.18238	9.41557	8.92184	9.29922	10.0644	10.7042	10.1287	10.7499	10.7014	10.7743	10.8393	10.8467	11.084	11.6012	9.58314	9.61994
Ac-Tn(Ser)Tn(Ser)Tn(Ser)-G - 03	7.22882	7.22882	7.22882	7.22882	7.22882	7.76947	8.3785	7.22882	7.22882	9.88492	8.32116	7.22882	7.22882	7.22882	7.22882	7.22882	7.22882	7.22882	7.22882	7.22882	7.82618	7.22882	9.54245	9.6008	9.3474	9.29786	9.61248	8.01503	7.22882	8.29907	7.22882	7.22882	9.0916	8.57396	9.1621	10.0589	7.22882	7.22882	7.22882	7.22882	10.6916	10.6113	9.50304	9.55625	9.67136	9.85026	9.73837	7.22882	7.22882
Ac-Tn(Ser)-Tn(Ser)-Tn(Ser)-G - 16	9.26133	9.00095	9.27361	9.33491	9.79334	10.452	10.1121	10.0271	10.3627	11.6382	10.0521	10.196	10.1251	9.89371	9.52354	10.0888	9.61558	8.89999	8.97596	7.75971	10.1297	7.22882	11.2807	11.1942	11.0873	11.672	11.4626	10.0792	9.58417	10.052	10.1495	10.1459	10.5804	10.1049	10.4872	11.5097	9.96696	9.97212	9.88397	9.62616	11.3804	12.0734	10.7626	10.6422	10.5255	10.8655	11.6249	9.28249	9.43115
Ac-Tn(Ser)Tn(Ser)Tn(Ser)-G - 27	9.31151	9.43974	9.42086	9.50782	10.4124	10.3455	10.2898	10.1211	10.6948	11.8992	10.3661	10.4822	10.2867	10.2177	9.82406	10.3856	9.88455	9.46229	9.23114	8.97611	10.4287	7.22882	11.3057	11.4376	11.2152	11.9555	11.5672	10.1384	9.89443	10.2231	10.4278	10.3014	10.866	10.2162	10.5817	11.7752	10.1275	9.97815	10.078	9.78888	11.6531	12.3123	10.9022	10.6864	10.9075	11.0846	11.7759	9.50263	9.61493
Ac-Tn(Thr)-G - 21	9.00643	9.19723	9.10478	9.06192	9.87736	10.3949	10.1422	9.77784	10.582	11.5372	10.2302	10.6538	10.0011	10.2069	9.90559	10.4746	9.70064	9.18086	9.03559	8.84402	10.2383	7.22882	11.4324	11.5912	11.3425	12.2986	11.8013	9.82981	9.0887	10.0078	10.0779	9.76487	10.4294	9.82671	10.2995	11.6096	9.77306	9.72811	9.68519	9.4194	11.5426	12.2857	10.6648	10.5604	11.0751	10.9911	11.9342	9.0841	9.10633
Ac-Tn(Thr)-Tn(Thr)-Tn(Thr)-G - 05	7.22882	7.22882	7.22882	7.22882	7.22882	7.22882	7.22882	7.22882	7.22882	8.89983	7.22882	7.22882	7.22882	7.22882	7.22882	7.22882	7.22882	7.22882	7.22882	7.22882	7.22882	7.22882	8.42684	7.22882	7.22882	7.22882	7.22882	7.22882	7.22882	7.22882	7.22882	7.22882	7.22882	7.22882	7.22882	7.22882	7.22882	7.22882	7.22882	7.22882	9.59668	8.16864	8.07406	8.75794	8.72336	8.63909	7.22882	7.22882	7.22882
Ac-Tn(Thr)-Tn(Thr)-Tn(Thr)-G - 08	7.22882	7.22882	7.22882	7.22882	7.22882	7.22882	7.22882	7.22882	7.94675	9.63901	7.22882	8.35132	8.96221	7.82312	7.22882	7.88528	7.22882	7.22882	7.22882	7.22882	8.27633	7.22882	9.55666	9.18676	8.78234	9.32089	9.3761	7.22882	7.22882	7.22882	7.22882	7.22882	9.06852	8.74795	9.06957	7.22882	7.78285	7.22882	7.22882	7.22882	10.1609	9.605	9.17192	9.53999	9.57457	9.52481	8.72281	7.22882	8.87416
Ac-Tn(Thr)-Tn(Thr)-Tn(Thr)-G - 20	8.39331	8.09853	8.31277	8.38249	9.22479	9.33169	9.13132	9.04832	9.36458	10.4609	9.48394	9.91714	9.75165	9.39946	9.17434	9.72898	8.99268	7.22882	7.22882	7.22882	9.84854	7.22882	10.2817	10.104	9.80818	10.5374	10.2349	8.9373	7.22882	9.21799	9.5996	8.9004	10.0823	9.75699	10.0793	9.95371	10.0711	9.15733	9.15315	8.40939	10.763	10.6415	10.1962	10.3126	10.5668	10.3971	10.4572	8.65816	9.8781
Ac-T-Tn(Thr)-P-G - 04	7.22882	7.22882	7.22882	7.22882	7.22882	7.22882	7.22882	7.22882	8.09058	8.57524	7.22882	7.22882	7.79598	7.22882	7.22882	7.22882	7.22882	7.22882	7.22882	7.22882	7.22882	7.22882	10.0268	9.66809	9.54615	10.0549	9.86892	7.22882	7.22882	7.22882	7.22882	7.22882	9.05952	8.38222	8.6693	7.22882	7.22882	7.22882	7.22882	7.22882	10.4213	10.2207	9.10127	9.32064	9.52083	9.68379	9.69262	7.22882	7.61593
Ac-T-Tn(Thr)-P-G - 08	7.22882	7.22882	7.22882	7.22882	8.2667	8.38875	8.49283	7.91189	8.78498	9.56619	8.98294	9.06269	9.06362	8.33478	7.22882	8.33796	7.22882	7.22882	7.22882	7.22882	8.20151	7.22882	10.2538	10.1877	9.8235	10.7922	10.3848	7.22882	7.22882	7.22882	7.22882	7.22882	9.72801	9.03911	9.55263	9.73978	9.19094	7.22882	8.33523	7.22882	10.7639	11.0023	9.74733	9.87278	10.0561	10.1919	10.6802	7.22882	7.81937
Ac-T-Tn(Thr)-P-G - 21	8.44995	8.82143	8.6654	8.4593	9.53534	9.70879	9.47256	9.45868	9.97394	10.7985	9.6166	10.1513	9.76247	9.45582	9.12551	9.69041	9.01551	7.22882	8.14551	7.22882	9.68564	7.22882	10.9093	10.7505	10.6764	11.6451	11.0937	8.74659	7.22882	8.94037	9.12067	8.6779	10.1535	9.60732	10.0778	10.8131	9.67718	8.93674	9.25912	8.39518	11.1514	11.7445	10.234	10.3375	10.5905	10.6352	11.3364	7.97133	9.01825
Ac-V-Tn(Thr)-S-G - 04	7.22882	7.22882	7.22882	7.22882	7.22882	7.22882	7.22882	7.22882	7.22882	7.22882	7.22882	7.22882	7.22882	7.22882	7.22882	7.22882	7.22882	7.22882	7.22882	7.22882	7.22882	7.22882	7.22882	7.22882	7.22882	7.22882	7.22882	7.22882	7.22882	7.22882	7.22882	7.22882	7.22882	7.22882	7.22882	7.22882	7.22882	7.22882	7.22882	7.22882	9.68821	9.22681	7.22882	7.22882	7.22882	7.22882	7.22882	7.22882	7.22882
Ac-V-Tn(Thr)-S-G - 08	7.22882	7.22882	7.22882	7.22882	7.22882	7.22882	7.22882	7.22882	7.22882	9.02405	7.22882	7.22882	7.22882	7.22882	7.22882	7.22882	7.22882	7.22882	7.22882	7.22882	9.6063	7.22882	9.11351	8.54359	7.22882	7.22882	8.13684	7.22882	7.22882	7.22882	7.22882	7.22882	7.91087	7.22882	7.98903	7.22882	7.22882	7.22882	7.22882	7.22882	10.2527	10.3399	8.70535	8.79803	8.59329	8.7738	7.22882	7.22882	7.22882
Ac-V-Tn(Thr)-S-G - 19	7.98311	7.22882	7.22882	7.22882	8.27753	9.19495	8.95382	8.64386	9.0488	10.1988	8.8937	7.22882	9.02011	8.26301	7.22882	9.05283	9.10463	7.22882	7.22882	7.22882	10.5798	7.22882	10.1611	10.0014	9.76604	9.90258	10.0171	8.92226	7.93069	9.22479	9.2566	8.96009	9.75218	9.05414	9.61517	9.46828	9.31888	9.10668	9.20082	8.43045	10.7147	11.4243	9.81765	9.95085	9.98561	10.0413	10.0407	7.87344	7.95314
Adi - 04	8.83364	8.27629	8.24712	7.99031	8.84418	11.6257	11.355	11.8716	11.2009	11.788	9.10441	7.86828	9.24972	9.09845	7.22882	9.46925	7.22882	7.22882	7.22882	7.22882	9.68542	7.22882	10.1482	9.96859	9.95137	10.3516	10.3713	7.22882	7.22882	7.22882	7.22882	7.22882	9.45177	9.02707	9.2744	11.2263	9.09743	9.67944	9.87675	9.72153	10.165	11.13	10.4411	10.6851	10.7043	10.9141	11.2147	7.22882	7.22882
Adi - 17	10.3121	10.2476	10.1713	9.95148	10.8016	12.4391	11.9584	12.0855	12.0105	12.7341	10.5484	11.1614	10.5822	10.621	10.235	11.0937	10.1158	9.56133	9.87632	9.68785	11.2178	9.31087	11.2422	11.2526	11.2315	11.8964	11.3702	10.031	9.7999	10.09	10.2935	10.091	10.7713	10.3549	10.6607	12.367	10.3474	10.8382	11.4099	10.5406	11.3663	12.1449	11.2105	10.9645	11.3583	11.3951	12.2586	9.56474	9.24561
AGE30	7.22882	7.22882	7.22882	7.22882	7.22882	7.22882	7.22882	7.22882	7.22882	7.22882	7.22882	7.22882	7.22882	7.22882	7.22882	7.22882	7.22882	7.22882	7.22882	7.22882	7.22882	7.22882	7.22882	7.22882	7.22882	7.22882	7.22882	7.22882	7.22882	7.22882	7.22882	7.22882	7.22882	7.22882	7.22882	7.22882	7.22882	7.22882	7.22882	7.22882	7.22882	7.22882	7.22882	7.22882	7.22882	7.22882	7.22882	7.22882	7.22882
AGE60	7.22882	7.22882	7.22882	7.22882	7.22882	7.22882	7.22882	7.22882	7.22882	7.22882	7.22882	7.22882	7.22882	7.22882	7.22882	7.22882	7.22882	7.22882	7.22882	7.22882	7.22882	7.22882	7.22882	7.22882	7.22882	7.22882	7.22882	7.22882	7.22882	7.22882	7.22882	7.22882	7.22882	7.22882	7.22882	7.22882	7.22882	7.22882	7.22882	7.22882	7.22882	7.22882	7.22882	7.22882	7.22882	7.22882	7.22882	7.22882	7.22882
AGE90	7.22882	7.22882	7.22882	7.22882	7.22882	7.22882	7.22882	7.22882	7.22882	7.22882	7.22882	7.22882	7.22882	7.22882	7.22882	7.22882	7.22882	7.22882	7.22882	7.22882	7.22882	7.22882	7.22882	7.22882	7.22882	7.22882	7.22882	7.22882	7.22882	7.22882	7.22882	7.22882	7.22882	7.22882	7.22882	7.22882	7.22882	7.22882	7.22882	7.22882	7.22882	7.22882	7.22882	7.22882	7.22882	7.22882	7.22882	7.22882	7.22882
A-LeB hexa	7.22882	7.22882	7.22882	7.22882	8.69694	7.22882	7.22882	7.22882	7.22882	8.84092	7.22882	7.22882	7.22882	7.22882	7.22882	7.22882	7.22882	7.22882	7.22882	7.22882	7.22882	7.22882	8.82132	7.22882	7.22882	9.31756	8.48738	7.22882	7.22882	7.22882	7.22882	7.22882	7.22882	7.22882	7.22882	10.0923	7.22882	10.0833	10.112	10.225	9.99311	10.3048	7.95048	8.19547	8.07172	8.70917	7.22882	7.22882	7.22882
Alpha-1-acid glycoprotein	7.22882	7.22882	7.22882	7.22882	7.22882	7.22882	7.22882	7.22882	7.22882	7.22882	7.22882	7.22882	7.22882	7.22882	7.22882	7.22882	7.22882	7.22882	7.22882	7.22882	7.22882	7.22882	7.22882	7.22882	7.22882	7.22882	7.22882	7.22882	7.22882	7.22882	7.22882	7.22882	7.22882	7.22882	7.22882	7.22882	7.22882	7.22882	7.22882	7.22882	7.22882	7.22882	7.22882	7.22882	7.22882	7.22882	7.22882	7.22882	7.22882
Alpha-fetoprotein	7.22882	7.22882	7.22882	7.22882	7.22882	7.22882	7.22882	7.22882	7.22882	7.22882	7.22882	7.22882	7.22882	7.22882	7.22882	7.22882	7.22882	7.22882	7.22882	7.22882	7.22882	7.22882	7.22882	7.22882	7.22882	7.22882	7.22882	7.22882	7.22882	7.22882	7.22882	7.22882	7.22882	7.22882	7.22882	7.22882	7.22882	7.22882	7.22882	7.22882	7.22882	7.22882	7.22882	7.22882	7.22882	7.99511	7.22882	7.22882	7.22882
alphaGal	7.98605	7.22882	7.22882	7.22882	7.22882	8.40037	8.01927	7.22882	8.52013	9.1254	7.22882	7.22882	7.22882	7.22882	7.22882	7.22882	9.25854	7.22882	8.22324	7.22882	7.22882	7.22882	7.22882	7.22882	7.22882	7.22882	7.22882	7.22882	7.62398	7.22882	7.22882	7.22882	7.22882	7.22882	7.22882	7.22882	7.22882	8.21543	7.22882	7.22882	7.22882	7.22882	9.57701	9.59013	9.56421	9.65543	10.2288	7.22882	7.22882
alphaGal-6-deoxy	8.78888	8.97716	8.35473	8.28577	8.93217	9.08733	8.97288	8.58903	9.19905	9.67161	7.22882	7.22882	7.22882	7.22882	7.22882	7.22882	9.23722	7.22882	8.17711	7.22882	8.21886	7.22882	7.22882	7.22882	7.22882	7.22882	8.11682	7.22882	7.22882	7.22882	7.22882	7.22882	7.57222	8.14064	8.2057	7.22882	8.42905	9.09793	9.14024	8.65583	8.53294	8.47748	9.19132	9.53583	9.21258	9.49624	10.5825	7.22882	7.22882
Ara5	8.97756	7.22882	7.97319	8.2661	7.22882	9.83739	9.18815	8.74874	9.30115	9.88731	8.70211	7.22882	8.44465	8.6272	7.22882	8.78188	9.21748	7.22882	9.15629	7.79996	9.59565	7.22882	9.12895	8.56457	9.3275	10.6989	9.64753	9.79049	9.17207	9.62326	9.71996	9.42799	9.34039	8.89448	8.83753	8.82443	8.74723	10.1926	9.62573	9.2907	10.1049	10.0266	10.2601	10.3071	10.1595	10.0877	9.46489	9.40552	9.26246
Bdi	9.6789	9.12443	9.32811	9.06027	9.54072	9.65208	9.24906	8.97815	9.65964	10.4244	9.78034	9.60374	9.81039	9.59027	9.21732	9.82981	9.86945	9.19309	9.25264	9.31822	9.73642	9.07668	9.45727	8.36299	9.38611	9.57092	9.7268	8.6393	8.85593	8.86614	8.39518	8.27628	9.38889	9.3236	9.37701	9.31061	9.58552	9.78994	9.15788	9.15843	9.08381	9.30875	10.0383	9.79217	10.2426	10.3637	10.7786	8.82301	7.22882
BG-A	9.26701	9.56202	9.30263	9.26157	10.3873	10.5794	10.1524	9.82161	10.7457	11.7884	9.30399	9.78004	9.61717	9.75908	9.30666	10.0686	9.51452	9.17332	9.16492	8.86592	9.71692	7.22882	10.6478	10.3998	10.2318	11.1706	10.7921	9.80499	9.35653	9.7894	9.75099	9.67926	9.7809	9.13151	9.5993	11.5391	9.13559	10.5866	11.3953	10.4581	11.276	12.0425	10.4613	10.3699	10.6032	10.7781	11.43	9.0148	8.74731
BG-A1	8.83848	7.83681	8.61643	8.47072	8.26478	8.89421	9.54667	9.62596	9.46456	9.70804	7.22882	7.22882	7.73572	7.78635	7.22882	7.22882	9.28059	7.22882	8.98146	8.68483	8.99007	7.85392	7.73313	7.69301	7.22882	8.29485	9.01279	7.22882	7.22882	7.22882	7.22882	7.22882	7.22882	7.83372	7.54585	7.22882	7.22882	9.37954	9.20459	9.37885	10.272	10.5098	9.4944	9.36408	9.40207	9.35884	9.85461	8.47254	7.77187
BG-B (Dextra)	7.22882	7.22882	7.22882	7.22882	7.22882	7.22882	7.22882	7.22882	7.22882	7.22882	7.22882	7.22882	7.22882	7.22882	7.22882	7.22882	7.22882	7.22882	7.22882	7.22882	7.22882	7.22882	7.22882	7.22882	7.22882	7.22882	7.22882	7.22882	7.22882	7.22882	7.22882	7.22882	7.22882	7.22882	7.22882	7.22882	7.22882	7.22882	7.22882	7.22882	7.22882	7.22882	7.22882	7.22882	7.22882	7.88222	7.22882	7.22882	7.22882
BG-B (EMD)	8.3028	7.22882	7.22882	7.63731	7.22882	7.22882	7.22882	7.22882	7.78987	7.22882	7.22882	7.22882	7.22882	7.22882	7.22882	7.22882	7.22882	7.22882	7.22882	7.22882	7.22882	7.22882	7.22882	7.22882	7.22882	7.22882	7.22882	7.22882	7.22882	7.22882	7.22882	7.22882	7.22882	7.22882	7.22882	7.22882	7.22882	7.22882	7.22882	7.22882	7.22882	7.22882	8.72035	7.88836	8.18228	7.92658	7.22882	7.22882	7.22882
BG-H1	9.0802	9.61082	9.202	9.16857	9.79116	10.1787	9.60391	9.81513	9.82627	11.0343	9.96084	9.71558	9.8803	10.0511	9.61904	10.2489	10.1438	9.82257	10.0747	9.91745	10.1621	9.7176	10.6009	10.2044	10.3609	10.765	10.7006	9.18265	9.83981	9.71467	9.90438	9.60173	9.89841	9.52675	9.82298	10.8752	9.31797	9.52059	10.1323	9.50468	9.42811	10.2998	10.0005	10.1444	10.2813	10.397	10.8893	7.93236	7.22882
BG-H2	7.22882	7.22882	7.22882	7.22882	7.22882	7.22882	7.22882	7.22882	7.22882	8.48862	7.22882	7.85872	8.47339	7.22882	7.22882	9.3641	7.22882	7.22882	7.22882	7.22882	7.22882	7.22882	7.22882	7.22882	7.22882	7.22882	7.22882	7.22882	7.22882	7.22882	7.22882	7.22882	7.22882	7.22882	7.22882	7.22882	7.22882	7.22882	8.30722	7.22882	8.34966	7.22882	8.84302	8.43326	8.7732	8.97237	7.22882	7.22882	7.22882
BSA	7.22882	7.22882	7.22882	7.22882	7.22882	7.22882	7.22882	7.22882	7.22882	7.22882	7.22882	7.22882	7.22882	7.22882	7.22882	7.22882	7.22882	7.22882	7.22882	7.22882	7.22882	7.22882	7.22882	7.22882	7.22882	7.22882	7.22882	7.22882	7.22882	7.22882	7.22882	7.22882	7.22882	7.22882	7.22882	7.22882	7.22882	7.22882	7.22882	7.22882	7.22882	7.22882	7.22882	7.22882	7.22882	7.22882	7.22882	7.22882	7.22882
BSA-#2	7.22882	7.22882	7.22882	7.22882	7.22882	7.22882	7.22882	7.22882	7.22882	7.22882	7.22882	7.22882	7.22882	7.22882	7.22882	7.22882	7.22882	7.22882	7.22882	7.22882	7.22882	7.22882	7.22882	7.22882	7.22882	7.22882	7.22882	7.22882	7.22882	7.22882	7.22882	7.22882	7.22882	7.22882	7.22882	7.22882	7.22882	7.22882	7.22882	7.22882	7.22882	7.22882	7.22882	7.22882	7.22882	7.22882	7.22882	7.22882	7.22882
BSM	7.22882	7.22882	7.22882	7.56088	7.22882	9.01837	8.9234	7.22882	8.48591	7.22882	7.22882	7.22882	7.22882	7.22882	7.22882	7.22882	7.22882	7.22882	7.22882	7.22882	7.22882	7.22882	8.23827	7.22882	7.22882	7.22882	7.22882	7.22882	7.22882	7.22882	7.22882	7.22882	7.22882	7.22882	7.22882	7.22882	7.22882	9.44112	9.16039	7.22882	10.2569	9.07431	8.83468	9.41022	8.93281	9.30298	7.22882	7.22882	7.22882
BSM (asialo)	7.22882	7.22882	7.22882	8.7336	7.66116	9.41671	9.32891	7.22882	9.15248	10.1053	7.22882	7.22882	7.22882	7.22882	7.22882	8.25966	7.22882	7.22882	7.22882	7.22882	9.32227	7.22882	9.27577	9.38132	8.43741	8.83323	9.11579	7.60601	7.22882	8.24589	8.79766	9.19068	8.66962	9.59863	9.71296	9.2566	8.32007	9.64174	9.65144	7.22882	10.6768	9.79817	9.34036	10.2642	9.67467	10.1594	9.12713	7.22882	8.23518
BSM (deacetylated)	7.22882	7.22882	7.22882	7.22882	7.22882	8.49073	8.5372	7.22882	8.11657	7.22882	7.22882	7.22882	7.22882	7.22882	7.22882	7.22882	7.22882	7.22882	7.22882	7.22882	7.22882	7.22882	7.22882	7.22882	7.22882	7.22882	7.22882	7.22882	7.22882	7.22882	7.22882	7.22882	7.22882	7.22882	7.22882	7.22882	7.22882	9.17328	8.76608	7.22882	9.57893	8.21543	7.22882	8.73329	7.22882	8.60378	7.22882	7.22882	7.22882
BSM (ox)	7.22882	7.22882	7.22882	7.22882	7.22882	7.22882	7.22882	7.22882	7.22882	7.22882	7.22882	7.22882	7.22882	7.22882	7.22882	7.22882	7.22882	7.22882	7.22882	7.22882	7.22882	7.22882	7.22882	7.22882	7.22882	7.22882	7.22882	7.22882	7.22882	7.22882	7.22882	7.22882	7.22882	7.22882	7.22882	7.22882	7.22882	7.22882	7.22882	7.22882	7.22882	7.22882	7.22882	7.22882	7.22882	7.22882	7.22882	7.22882	7.22882
CEA	7.22882	7.22882	7.22882	7.22882	7.22882	7.22882	7.22882	7.22882	7.22882	7.22882	7.22882	7.22882	7.22882	7.22882	7.22882	7.22882	7.22882	7.22882	7.22882	7.22882	7.22882	7.22882	7.22882	7.22882	7.22882	7.22882	7.22882	7.22882	7.22882	7.22882	7.22882	7.22882	7.22882	7.22882	7.22882	7.22882	7.22882	7.22882	7.22882	7.22882	7.22882	7.22882	7.22882	7.22882	7.22882	7.22882	7.22882	7.22882	7.22882
Cellobiose	10.8305	11.4531	10.6959	10.8698	12.1347	11.1077	10.6702	10.6154	11.5334	12.3357	10.3616	10.7962	10.5682	10.4026	10.3683	10.845	10.8375	11.1165	10.5941	10.2338	11.2962	10.2095	10.0637	9.47579	9.82007	9.97477	9.9736	10.1489	10.6153	11.2238	11.6747	11.0765	9.85898	9.62408	9.72526	10.0634	9.80828	11.0538	10.86	10.3813	10.7123	11.3223	10.4949	10.4395	10.7517	10.7824	11.4593	10.7058	10.6352
Cellotriose	11.1655	11.8652	10.8388	11.0544	12.2987	11.0538	10.6018	10.7319	11.4872	12.2905	10.4103	11.2532	10.6371	10.3934	10.3963	10.8848	10.9457	11.0642	10.4937	10.0967	11.3073	10.149	10.0694	9.53372	9.98011	9.95871	10.0584	9.79684	9.92283	9.83034	10.0623	10.0091	9.82831	9.91693	9.91814	9.84287	9.77958	11.0526	10.889	10.4193	10.6557	11.3394	10.8487	10.7503	10.9616	11.0881	11.7738	10.7185	10.6659
Chito 3	11.9338	8.74389	10.9932	9.915	10.7594	9.94732	9.76485	9.28193	9.74499	11.6632	7.22882	8.09694	10.3258	9.91895	9.21877	11.5923	7.22882	8.39166	8.16394	9.00493	10.2287	7.22882	9.31824	8.75907	7.22882	9.20928	8.31475	10.2189	7.81729	10.3496	9.82575	9.52541	9.33804	9.41877	8.91533	10.4164	10.1466	10.4091	10.0845	10.6714	10.9369	10.4504	11.2115	10.4834	11.3133	10.5859	10.0566	11.0193	8.30767
Chito 3 - 20	12.5534	10.6343	11.4741	11.3148	11.9167	10.8626	10.8782	11.4985	11.1444	12.8658	11.5201	10.9591	11.5417	11.4573	11.43	12.1196	11.2484	10.8653	11.0354	10.6839	11.4869	10.8256	10.0329	10.5427	10.3578	10.7903	10.6208	10.3579	10.8419	10.629	11.0322	10.8239	11.2728	11.0289	11.0621	11.8591	11.0792	12.9622	12.7331	12.7438	12.7045	12.3637	11.6093	12.0009	11.8007	11.7511	11.9031	11.7492	10.9218
Cy3	15.0655	15.777	15.4866	15.7363	15.4589	14.8265	15.8161	16.2249	15.8221	15.927	15.9029	16.3041	15.6604	15.7993	16.4245	15.5834	15.7572	16.2936	15.8272	15.6504	15.8203	16.4217	14.8008	16.0709	16.2339	16.0336	16.1649	15.2016	16.0065	15.4542	16.0933	16.1172	15.8523	15.8481	15.7624	16.0541	16.2907	15.523	15.9996	16.035	15.9098	16.1672	15.2098	15.8551	15.4645	15.6727	15.9407	15.4359	15.8742
Cy5	10.8143	10.8699	10.8343	11.2327	11.2329	9.44215	11.8553	11.6281	11.4227	10.7366	11.1073	11.8426	10.8987	11.9166	11.7326	11.3276	11.3131	11.4088	11.3324	11.9764	11.4043	11.7838	9.3731	11.4407	11.6748	10.9296	10.4381	10.4655	11.8656	11.1025	11.8178	10.9453	10.856	11.7346	11.0465	11.4734	11.5105	10.1656	11.2371	11.5695	11.4674	11.3934	10.3703	11.0021	10.939	11.5941	11.4847	10.9647	10.7947
DSLNT	7.22882	7.22882	7.22882	7.22882	7.22882	7.22882	7.22882	7.22882	7.22882	8.2985	7.22882	7.22882	7.22882	7.22882	7.22882	7.22882	7.22882	7.22882	7.22882	7.22882	7.22882	7.22882	7.22882	7.22882	7.22882	7.22882	7.22882	7.22882	7.22882	7.22882	7.22882	7.22882	7.22882	7.22882	7.22882	7.22882	7.22882	7.22882	7.22882	7.22882	7.22882	7.22882	7.22882	7.22882	7.22882	7.22882	7.22882	7.22882	7.22882
DTVPLPTAHG-TF(Thr)-SASSTG	7.22882	7.22882	7.22882	7.22882	7.22882	7.22882	7.22882	7.22882	7.22882	7.22882	7.22882	7.22882	7.22882	7.22882	7.22882	7.22882	7.22882	7.22882	7.22882	7.22882	7.22882	7.22882	7.22882	7.22882	7.22882	7.22882	7.22882	7.22882	7.22882	7.22882	7.22882	7.22882	7.22882	7.22882	7.22882	7.22882	7.22882	7.22882	7.22882	7.22882	7.22882	7.22882	7.22882	7.22882	7.22882	7.22882	7.22882	7.22882	7.22882
DTVPLPTAHG-TF(Thr)-TF(Ser)-ASSTG	7.22882	7.22882	7.22882	7.22882	7.22882	7.22882	7.22882	7.22882	7.22882	7.22882	7.22882	7.22882	7.22882	7.22882	7.22882	7.22882	7.22882	7.22882	7.22882	7.22882	7.22882	7.22882	7.22882	7.22882	7.22882	7.22882	7.22882	7.22882	7.22882	7.22882	7.22882	7.22882	7.22882	7.22882	7.22882	7.22882	7.22882	7.22882	7.22882	7.22882	7.22882	7.22882	7.22882	7.22882	7.22882	7.22882	7.22882	7.22882	7.22882
DTVPLPTAHGTSASSTG	7.22882	7.22882	7.22882	7.22882	7.22882	7.22882	7.22882	7.22882	7.22882	7.22882	7.22882	7.22882	7.22882	7.22882	7.22882	7.22882	7.22882	7.22882	7.22882	7.22882	7.22882	7.22882	7.22882	7.22882	7.22882	7.22882	7.22882	7.22882	7.22882	7.22882	7.22882	7.22882	7.22882	7.22882	7.22882	7.22882	7.22882	7.22882	7.22882	7.22882	7.22882	7.22882	8.00579	8.47691	8.05889	8.61539	7.22882	7.22882	7.22882
DTVPLPTAHGT-TF(Ser)-ASSTG	7.22882	7.22882	7.22882	7.22882	7.22882	7.22882	7.22882	7.22882	7.22882	7.22882	7.22882	7.22882	7.22882	7.22882	7.22882	7.22882	7.22882	7.22882	7.22882	7.22882	7.22882	7.22882	7.22882	7.22882	7.22882	7.22882	7.22882	7.22882	7.22882	7.22882	7.22882	7.22882	7.22882	7.22882	7.22882	7.22882	7.22882	7.22882	7.22882	7.22882	7.22882	7.22882	7.22882	7.22882	7.22882	7.22882	7.22882	7.22882	7.22882
DTVPLP-TF(Thr)-AHGTSASSTG	7.22882	7.22882	7.22882	7.22882	7.22882	7.22882	7.22882	7.22882	7.22882	7.22882	7.22882	7.22882	7.22882	7.22882	7.22882	7.22882	7.22882	7.22882	7.22882	7.22882	7.22882	7.22882	7.22882	7.22882	7.22882	7.22882	7.22882	7.22882	7.22882	7.22882	7.22882	7.22882	7.22882	7.22882	7.22882	7.22882	7.22882	7.22882	7.22882	7.22882	8.27551	7.22882	7.22882	7.22882	7.22882	7.22882	7.22882	7.22882	7.22882
FABP	11.2709	9.47896	11.1392	9.66853	10.4132	9.48528	9.2703	9.4207	9.46756	10.2172	9.51924	9.56187	9.47335	9.66717	9.37826	10.2371	9.89481	9.80487	9.57355	9.56913	10.1679	9.3066	7.76411	9.01155	9.47577	10.1213	9.05456	9.00418	9.23139	8.93687	9.27224	9.05202	9.94395	8.7085	9.03294	9.63178	9.22936	9.02667	9.38183	9.47267	8.8375	9.11894	9.4701	9.02397	9.67878	9.63355	10.4173	9.15604	8.61359
fetuin	7.22882	7.22882	7.22882	8.43007	7.22882	7.22882	7.22882	7.22882	7.22882	7.22882	7.22882	7.22882	7.22882	7.22882	7.22882	7.22882	7.22882	7.22882	7.22882	7.22882	7.22882	7.22882	7.22882	7.22882	7.22882	7.22882	7.22882	7.22882	7.22882	7.22882	7.22882	7.22882	7.22882	7.22882	7.22882	7.22882	7.22882	7.22882	7.22882	7.22882	7.22882	7.22882	7.22882	7.88502	7.22882	9.90382	7.22882	7.22882	7.22882
fetuin (asialo)	7.22882	7.22882	7.22882	8.41865	7.22882	7.22882	7.22882	7.22882	7.22882	7.22882	7.22882	7.22882	7.22882	7.22882	7.22882	7.22882	7.22882	7.22882	7.22882	7.22882	7.22882	7.22882	7.22882	7.22882	7.22882	7.22882	7.22882	7.22882	7.22882	7.22882	7.22882	7.22882	7.22882	7.22882	7.22882	7.22882	7.22882	7.22882	7.22882	7.22882	7.22882	7.22882	7.22882	8.16817	7.22882	9.45687	7.22882	7.22882	7.22882
Fetuin (ox)	7.22882	7.22882	7.22882	7.84297	7.22882	7.22882	7.22882	7.22882	7.22882	7.22882	7.22882	7.22882	7.22882	7.22882	7.22882	7.22882	7.22882	7.22882	7.22882	7.22882	7.22882	7.22882	7.22882	7.22882	7.22882	7.22882	7.22882	7.22882	7.22882	7.22882	7.22882	7.22882	7.22882	7.22882	7.22882	7.22882	7.22882	7.22882	7.22882	7.22882	7.22882	7.22882	7.22882	7.22882	7.22882	9.10457	7.22882	7.22882	7.22882
Forssman Di - 04	7.22882	7.22882	7.22882	7.22882	7.22882	12.0582	11.4988	11.5855	11.6996	12.3766	8.35124	7.22882	8.77026	8.50734	7.22882	9.11682	7.22882	7.22882	7.22882	7.22882	7.22882	7.22882	9.48525	9.8099	9.5327	9.51277	9.89938	7.22882	7.22882	7.22882	7.22882	7.22882	10.5883	9.84855	9.93874	10.4683	9.81923	9.48057	10.2471	9.85105	10.6399	10.8898	10.0143	10.2848	9.97825	10.4411	10.3581	7.22882	7.22882
Forssman Di - 21	9.62592	9.64126	9.4557	9.55561	10.2136	12.9578	12.4746	12.8227	12.7357	13.4168	10.5815	11.0901	10.6272	10.3889	10.2091	10.8235	10.6223	9.93189	10.0053	9.74014	10.863	9.65402	10.916	11.2283	11.0414	11.8652	11.3721	10.1664	9.98996	10.3258	10.5611	10.3366	11.664	10.7476	10.9113	11.9434	10.9693	11.0277	11.7161	11.1698	11.4764	12.3535	10.9083	10.9492	10.9517	11.2784	11.9911	11.4037	10.595
Forssman Di - 31	9.9521	10.1197	9.79057	9.71508	10.6639	13.0882	12.5773	13.1645	12.7826	13.5378	10.7054	11.4894	10.765	10.669	10.4815	11.1789	10.8217	10.3169	10.2335	10.0014	11.0203	9.81034	11.2162	11.3618	11.2102	12.0209	11.5871	10.4897	10.4503	10.6096	10.8533	10.7486	11.6879	10.8168	11.0397	12.1739	10.9627	11.3469	11.8693	11.3798	11.2294	12.5297	10.9933	10.9509	11.1747	11.2965	12.1698	11.9632	11.1566
Fuc, Sia-LNnH-APD-HSA	7.22882	7.22882	7.22882	7.89727	8.11716	8.14121	8.2867	7.22882	8.26776	8.42774	7.22882	7.22882	7.22882	7.22882	7.22882	8.41825	7.22882	7.22882	7.22882	7.22882	8.3284	7.22882	7.22882	7.22882	7.22882	7.22882	8.97976	7.22882	7.22882	7.22882	7.22882	7.22882	7.90786	7.22882	7.86433	7.22882	7.22882	7.22882	7.22882	7.22882	8.65052	10.1193	7.91093	8.28221	7.22882	8.07302	7.22882	7.22882	7.22882
Fuc-a - 04	8.19044	7.22882	7.22882	7.22882	7.22882	8.39748	7.22882	7.22882	7.56833	8.77938	7.22882	7.22882	7.22882	7.22882	7.22882	7.22882	7.22882	7.22882	7.22882	7.22882	7.22882	7.22882	7.22882	7.22882	7.22882	8.89793	7.22882	7.22882	7.22882	7.22882	7.22882	7.22882	7.22882	7.22882	7.22882	7.22882	7.22882	7.22882	7.22882	7.22882	7.22882	7.22882	9.16402	9.1058	8.98734	9.21488	7.22882	7.6022	7.77489
Fuc-a - 22	8.73237	7.22882	8.34049	8.60341	8.64368	9.96243	9.47315	8.98253	9.75178	10.5901	8.70418	7.22882	8.62284	7.22882	7.22882	9.46471	9.21455	8.46148	8.89677	7.82765	9.21639	7.22882	8.52528	7.22882	7.22882	10.507	9.9874	7.88918	7.22882	8.01518	7.22882	7.95896	7.22882	7.58681	9.10541	10.0724	9.13603	9.46421	8.19733	7.96097	8.69988	8.75809	10.0705	9.73749	10.1819	10.1659	10.3049	9.46831	9.54971
Fuc-b - 04	7.22882	7.22882	7.22882	7.22882	7.22882	7.22882	7.22882	7.22882	7.22882	7.22882	7.22882	7.22882	7.22882	7.22882	7.22882	7.22882	7.22882	7.22882	7.22882	7.22882	7.22882	7.22882	7.22882	7.22882	7.22882	7.22882	7.22882	7.22882	7.22882	7.22882	7.22882	7.22882	7.22882	7.22882	7.22882	7.22882	7.22882	7.22882	7.22882	7.22882	7.22882	7.22882	7.22882	7.22882	7.22882	7.22882	7.22882	7.22882	8.76069
Fuc-b - 22	9.87418	8.74922	9.4595	9.04328	9.18267	9.22929	8.64508	8.2034	8.26821	9.3128	7.70657	7.22882	7.22882	7.22882	7.22882	7.22882	7.22882	7.22882	7.22882	7.22882	7.22882	7.22882	7.22882	7.22882	7.22882	7.22882	7.22882	8.84448	7.22882	8.63753	7.22882	7.22882	7.60234	9.07062	9.01665	10.1207	10.2734	7.22882	7.22882	7.22882	7.22882	7.22882	9.33114	8.71143	9.32813	9.05031	9.3916	7.89543	9.53909
G2M4	9.75852	8.93792	9.2152	9.39091	9.72681	10.5272	9.91052	10.0341	10.3851	11.7597	9.15318	9.69796	9.3074	9.32883	7.88251	9.58679	8.72776	8.65583	7.22882	7.22882	9.13728	7.22882	8.74076	7.22882	7.22882	7.76704	8.85898	7.98018	7.22882	7.66517	9.09452	8.75853	7.22882	7.22882	8.07775	7.22882	7.22882	9.6968	9.24693	9.16844	8.97098	9.68779	9.09674	8.84621	9.10093	9.06083	9.1011	9.38223	9.51834
GA1 - 06	7.22882	7.22882	7.22882	7.22882	7.22882	8.17204	8.35713	7.22882	8.70307	9.47451	8.78041	9.4276	9.31107	9.13411	7.8491	9.27157	7.22882	7.22882	7.22882	7.22882	7.22882	7.22882	7.22882	7.22882	7.22882	7.22882	7.22882	7.22882	7.22882	7.22882	7.22882	7.22882	7.22882	7.22882	7.22882	7.22882	7.22882	9.15602	9.23475	9.39605	9.91269	9.88593	7.22882	7.79878	7.22882	7.87381	7.22882	7.22882	8.46753
GA1 - 20	7.95348	8.67492	7.6604	8.42637	8.48548	9.48669	9.19122	9.27994	9.80986	10.5595	9.6177	10.4172	10.0219	9.92244	9.71941	10.1396	8.96124	7.22882	8.86919	7.22882	9.16782	7.22882	8.94762	8.70936	9.20891	8.72731	9.38874	8.29512	7.64347	8.76956	9.0879	8.77508	9.2711	8.76789	9.12551	7.22882	7.92679	10.0448	10.1101	9.89855	10.4345	10.8394	9.12443	9.57866	9.24059	9.50693	7.22882	8.85998	9.32487
GA1di	7.22882	7.22882	7.22882	7.22882	7.72188	7.22882	7.8399	7.22882	7.95814	7.74205	7.22882	7.22882	8.11348	7.22882	7.22882	8.46553	7.22882	7.22882	7.22882	7.22882	7.80025	7.22882	7.22882	7.22882	7.22882	7.22882	7.22882	7.22882	7.22882	7.22882	7.22882	7.22882	7.22882	7.22882	7.22882	7.22882	7.22882	9.12232	8.74869	8.7605	9.93968	9.91879	8.72635	8.85391	8.82043	9.08008	7.22882	7.22882	7.22882
GA2di - 04	7.22882	7.22882	7.22882	7.22882	7.22882	9.57449	9.08507	9.57048	8.78994	8.18669	7.22882	7.22882	7.22882	7.22882	7.22882	7.22882	7.22882	7.22882	7.22882	7.22882	7.22882	7.22882	7.22882	7.22882	7.22882	7.22882	7.22882	7.22882	7.22882	7.22882	7.22882	7.22882	7.22882	7.22882	8.57659	7.22882	7.22882	7.22882	7.22882	7.22882	8.76429	7.22882	7.89231	7.51857	7.22882	8.0992	7.22882	7.22882	7.22882
GA2di - 16	7.22882	7.22882	7.22882	7.22882	7.22882	10.2713	10.0576	10.0614	10.0224	10.2147	7.22882	7.22882	7.22882	8.191	7.22882	8.70763	8.76481	7.22882	8.55849	7.22882	9.17061	7.22882	7.22882	7.22882	7.22882	7.22882	7.22882	7.22882	7.22882	7.22882	7.22882	7.22882	8.76481	8.33276	9.60649	7.22882	7.22882	10.3373	9.9943	9.39478	10.143	9.60585	10.2459	9.83836	9.79763	9.89564	9.59183	7.22882	7.22882
GA2di - 37	8.09864	8.55479	8.00155	8.53359	9.17546	11.3493	10.9854	11.3762	11.0589	11.3614	9.04005	9.47756	9.64092	8.9175	8.77523	9.94193	9.99111	9.13099	9.55738	9.42956	10.1516	9.27085	9.61795	9.88389	9.61858	10.0519	10.1729	7.87027	7.22882	8.75166	7.22882	7.22882	9.73012	9.45117	10.3625	10.1871	9.85999	11.8126	11.2623	11.2002	10.9691	10.6168	11.2916	10.7149	10.7889	10.7091	10.8746	7.22882	8.6711
GA2di (accurate)	8.66934	8.61438	8.35347	8.71858	9.39678	10.0474	10.331	10.5319	10.664	10.792	9.49561	9.51804	9.55055	9.47056	8.95957	9.8907	9.93933	9.67372	10.0133	9.61463	10.9329	9.40269	10.275	10.2921	9.97584	10.4903	10.3672	8.65578	7.9496	8.55483	8.02698	8.4551	10.0693	9.50446	10.4481	10.2858	9.67303	9.64171	9.89437	9.28561	11.0047	10.1842	10.556	10.3253	10.3548	10.5849	10.989	8.06855	8.66184
Gal3	9.21902	8.3442	8.94134	8.0001	9.15179	9.57701	8.968	9.39783	9.24991	10.0803	8.82131	7.9471	8.78017	9.17447	7.22882	9.71846	9.93649	7.22882	9.83562	9.67002	10.0681	9.31626	9.00637	8.05025	8.82973	8.69456	9.41307	7.97724	7.72255	8.29618	7.22882	7.22882	7.22882	8.36418	8.18421	7.22882	7.22882	9.44374	9.07196	8.72565	8.89094	8.89244	9.87534	9.32393	9.9749	9.30991	10.0002	8.45967	7.54707
Gal-a	10.705	10.7333	10.4962	10.277	10.8133	10.8187	10.9218	10.7991	11.4629	11.9824	10.7404	11.174	10.6436	10.5052	10.2946	10.7398	11.3208	11.6342	11.3217	11.2854	11.388	11.2239	10.8179	10.6626	10.6999	11.4754	10.7209	12.0451	11.2829	11.6383	11.3224	11.5209	12.6925	12.5654	12.9544	12.574	14.1701	11.2977	11.0296	11.0364	11.1832	11.1374	10.9784	10.9352	11.1718	11.361	12.3882	11.7732	13.2006
Gala1-2Gal	7.92627	7.22882	7.22882	7.59413	8.82595	7.22882	7.90318	7.22882	7.89727	8.50393	9.27442	8.38834	10.2711	10.0277	9.98361	9.75233	10.0952	9.79293	9.50997	9.07021	9.30537	8.85443	7.22882	7.22882	7.22882	7.22882	7.73313	7.22882	7.22882	7.22882	7.22882	7.22882	7.22882	8.69329	9.11135	7.22882	7.22882	7.80049	7.67603	8.38082	8.04033	7.22882	9.16967	9.44064	9.34546	9.72899	9.53301	7.22882	7.22882
Gala1-4Galb	10.3421	10.7819	9.99627	9.99768	10.9986	10.9274	10.4312	10.7233	11.4568	12.4062	10.8272	11.414	11.0282	10.6954	10.6584	11.1832	11.0422	11.4867	10.8934	10.6089	11.2478	10.617	10.2773	9.97839	10.4553	10.5782	10.4497	10.0495	10.9657	10.1091	10.4793	10.21	11.6492	10.8609	11.1951	11.3558	10.5537	11.1174	11.0206	10.8186	10.8214	11.7306	11.3073	11.0613	11.4933	11.5372	12.7024	11.1016	10.571
Gala3-type1	7.6174	8.49838	7.22882	7.80245	8.89533	8.76975	8.63632	7.22882	8.93118	9.29046	7.22882	7.22882	7.22882	7.22882	7.22882	7.22882	7.22882	7.22882	7.22882	7.22882	7.22882	7.22882	7.22882	7.22882	7.22882	7.22882	7.22882	7.22882	7.22882	7.22882	7.22882	7.22882	7.22882	7.22882	7.22882	7.22882	7.22882	7.75091	8.53545	7.92679	8.89584	9.31857	8.72996	9.0241	8.75035	9.07277	8.36632	7.22882	7.22882
Gal-b	9.85525	8.97989	9.44121	9.40744	9.58844	10.6633	10.1706	10.0816	11.2136	12.0207	10.2942	10.6884	9.9555	10.026	9.72483	10.0964	10.173	10.3304	10.253	9.9602	10.1538	9.96942	11.1346	11.3227	11.4062	10.969	10.8881	9.40701	9.21274	9.51096	9.56986	9.54682	11.3	10.5847	11.0045	11.1575	10.3845	10.5469	10.2881	9.83344	10.4212	11.119	10.9621	10.8319	11.1705	11.3487	12.3916	10.0814	10.4209
Galb1-6Man-a	8.89223	8.42176	8.83348	8.89145	9.19701	10.0768	9.78468	9.40437	10.4672	11.1538	9.65003	10.0404	9.73354	9.4773	9.21448	9.65487	9.14605	8.91675	9.16521	8.24788	9.27654	7.22882	8.49889	8.71438	9.23823	8.86709	9.02879	8.97931	9.49167	8.98787	8.82972	9.15795	8.77095	9.12605	9.1863	8.44432	8.98339	9.92831	9.66412	9.22915	10.2674	10.5263	10.8749	10.7458	10.9361	11.1118	11.7943	9.52074	9.04579
Galilli	9.5143	9.82142	9.15643	9.13597	9.88407	9.72505	9.88978	10.0522	10.1398	10.5211	10.0251	9.99863	9.94112	10.0883	9.65666	9.9977	10.2774	7.22882	9.84759	9.52675	10.0832	9.28062	8.7573	8.92619	9.15951	9.33041	9.45233	8.41482	8.08687	8.56754	7.22882	8.28385	9.29047	9.30893	9.22127	7.22882	9.423	9.61382	9.8424	9.45592	9.7208	9.3623	10.1235	10.0565	9.95211	10.4496	11.2467	8.44442	7.79582
GalNAc-a - 04	8.79467	9.70131	8.77337	8.45267	9.3935	9.54742	8.98904	8.73278	9.19918	10.3594	8.85865	7.22882	8.5441	7.81857	7.22882	8.37867	7.22882	7.22882	7.22882	7.22882	7.22882	7.22882	10.4565	10.2626	10.1082	10.458	10.5508	7.22882	7.22882	7.22882	7.22882	7.22882	9.22643	9.01325	9.85529	8.88162	9.3614	7.76048	8.2362	7.22882	10.7309	11.1477	10.0619	10.1165	10.2447	10.3594	10.2388	7.22882	7.22882
GalNAc-a - 22	10.2895	11.3554	10.4029	10.1122	11.2788	10.7814	10.3909	10.2352	11.003	12.2019	10.2639	10.4506	10.1137	10.2	9.9345	10.3927	9.67524	9.46139	9.23747	9.06146	10.3694	7.22882	11.6783	11.646	11.4883	12.362	11.8735	9.91011	9.40995	10.0853	10.1389	9.92838	10.5133	10.0679	10.5412	11.3938	10.1084	10.3264	10.1479	9.58524	11.7089	12.3834	11.0053	10.7833	11.519	11.3036	12.097	9.50934	9.59377
GalNAca1-6Galb - 04	7.97133	7.22882	7.22882	7.22882	7.22882	9.04301	8.78286	8.28921	8.92942	9.91248	8.91278	7.22882	8.61244	8.25294	7.22882	8.3284	8.77566	7.22882	7.22882	7.22882	9.17927	7.22882	10.6151	10.5094	10.3345	10.6041	10.6631	8.45071	7.22882	8.97225	7.22882	8.84281	9.7869	9.51758	10.0595	11.0008	9.61239	8.90918	8.69584	7.90187	10.7262	11.3443	10.5965	10.6361	10.7131	10.8198	11.1071	7.61361	7.81352
GalNAca1-6Galb - 22	9.68318	10.0875	9.69122	9.56461	10.3487	10.8353	10.3325	10.1657	11.0493	12.1992	10.2922	10.6855	10.2025	10.2734	10.1045	10.9634	10.1198	10.0738	9.64707	9.38013	10.7159	9.22015	11.5545	11.4151	11.3075	12.2117	11.6408	10.2263	10.5418	10.5647	10.615	10.4121	10.9088	10.3463	10.8352	12.094	10.4085	10.407	10.2353	9.57384	11.5072	12.3778	11.0992	10.9056	11.3977	11.3509	12.3994	9.87832	9.61044
GalNAc-b	9.39386	8.82508	9.24716	8.99673	9.8043	10.2747	9.84784	9.49847	10.2108	11.0442	9.67794	9.85981	9.99671	9.81058	9.3348	10.4164	9.76676	9.36482	9.11079	9.13347	9.9739	7.22882	10.426	9.79398	10.1724	10.6086	10.6094	8.90912	7.22882	9.0824	9.15059	8.64908	9.69286	9.22802	9.8709	11.3359	9.60237	10.9867	11.06	11.4225	11.417	11.8269	10.9347	10.6616	11.2202	11.0476	11.7844	9.94197	9.81253
Gb4	7.22882	7.22882	7.22882	7.22882	7.22882	7.22882	7.22882	7.22882	7.22882	9.01614	7.22882	7.22882	7.22882	7.22882	7.22882	7.22882	7.22882	7.22882	7.22882	7.22882	7.22882	7.22882	7.22882	7.22882	7.22882	7.22882	7.22882	7.22882	7.22882	7.22882	7.22882	7.22882	7.22882	7.22882	7.22882	7.22882	7.22882	7.22882	7.22882	7.22882	7.22882	7.22882	7.22882	7.22882	7.22882	7.22882	7.22882	7.22882	7.22882
Glc-a	12.0981	10.8111	11.5485	11.7241	11.116	13.0078	12.7825	12.7646	12.0749	12.4615	12.7694	10.9438	11.5933	11.5372	11.6049	11.3318	10.2485	10.1037	9.9078	9.83993	10.6474	9.64731	9.60898	9.39118	9.48814	9.77293	10.0549	9.85241	9.53888	9.80069	9.81645	9.54014	12.0882	12.7804	12.485	10.427	13.7582	10.1618	9.79105	9.81955	10.2616	10.0607	10.5565	10.3226	10.9189	10.6489	11.4357	9.84397	9.41776
Glca1-6Glca1-4Glca1-4Glcb	9.8911	10.0339	9.77708	9.5936	10.2643	9.66994	9.18497	9.54209	9.60619	10.0569	10.3508	10.5464	10.4471	10.1986	9.87773	10.1973	8.65487	7.22882	8.19882	7.22882	9.42308	7.22882	8.74538	7.67175	9.02788	7.22882	7.22882	9.24188	8.98733	9.12901	9.12498	8.66361	9.59261	9.08348	9.06403	7.22882	9.31623	8.5399	7.22882	7.22882	8.48256	9.40837	10.6442	10.4486	10.7024	10.5525	11.0327	9.75599	9.2948
Glc-b	11.0572	10.9846	11.0119	10.9156	11.5318	11.4049	11.0501	11.0095	11.956	12.8632	10.9249	11.5704	11.0708	11.0002	11.0181	11.2381	11.0614	11.7265	10.7859	10.6434	11.5466	10.6405	10.692	10.3168	10.2897	11.2612	10.749	10.51	11.0866	10.6733	10.7552	10.8097	10.7687	10.4817	10.5595	11.0515	10.6191	11.3104	11.2259	10.7075	11.0331	11.6126	11.0092	10.8622	11.2157	11.2833	12.3747	11.0498	10.9272
GlcNAca1-4Galb - 03	7.22882	7.22882	7.22882	7.22882	7.22882	8.35929	7.22882	7.22882	7.22882	7.73313	7.22882	7.22882	7.22882	7.22882	7.22882	7.22882	7.22882	7.22882	7.22882	7.22882	7.22882	7.22882	7.22882	7.22882	7.22882	7.22882	7.22882	7.22882	7.22882	7.22882	7.22882	7.22882	7.22882	7.57205	7.22882	7.22882	7.22882	7.22882	7.22882	7.22882	7.22882	7.22882	8.46626	8.65483	8.6106	8.80451	7.22882	7.22882	7.22882
GlcNAca1-4Galb - 20	9.19897	9.10731	11.385	11.2131	9.94144	10.7666	10.267	9.75261	10.2715	10.7659	9.28423	7.22882	9.03755	8.51973	7.22882	9.19048	9.459	7.22882	8.95306	8.8027	9.1828	7.22882	9.8602	9.3502	9.48701	9.16721	9.25625	8.14396	7.22882	8.81918	9.09452	8.50772	9.79966	9.68002	9.71483	10.1421	10.0312	9.87644	9.13368	8.78084	9.16676	9.31853	10.3408	10.2361	10.7301	10.5574	11.0276	7.22882	7.22882
GlcNAc-b	10.6048	9.90222	10.3518	10.1894	10.5164	10.9579	10.7131	10.2239	10.9903	12.2586	10.6399	11.0216	10.7802	10.8148	10.4606	11.1455	10.3932	9.74696	9.89469	9.84543	11.1832	9.7556	10.571	10.4745	10.5783	10.7453	10.6188	9.87229	9.30163	10.1801	10.2781	9.93236	11.2358	12.882	12.5951	12.2848	13.5364	11.1025	11.4181	11.0459	11.5555	11.5064	11.139	10.8422	11.4359	11.2472	12.3035	10.4888	10.2672
GlcNAc-Man3	7.22882	7.22882	7.22882	7.22882	7.22882	7.22882	7.22882	7.22882	7.22882	7.22882	7.22882	7.22882	7.22882	7.22882	7.22882	7.22882	7.22882	7.22882	7.22882	7.22882	7.22882	7.22882	7.22882	7.22882	7.22882	7.22882	7.22882	7.22882	7.22882	7.22882	7.22882	7.22882	7.22882	7.22882	7.22882	7.22882	7.22882	7.22882	7.22882	7.22882	7.22882	7.22882	7.22882	7.22882	7.22882	7.22882	7.22882	7.22882	7.22882
GlcNAc-Man5	7.22882	7.22882	7.22882	7.22882	7.22882	7.22882	7.22882	7.22882	7.22882	7.22882	7.22882	7.22882	7.22882	7.22882	7.22882	7.22882	7.22882	7.22882	7.22882	7.22882	7.22882	7.22882	7.22882	7.22882	7.22882	7.22882	7.22882	7.22882	7.22882	7.22882	7.22882	7.22882	7.22882	7.22882	7.22882	7.22882	7.22882	7.22882	7.22882	7.22882	7.22882	7.22882	7.22882	7.22882	7.22882	7.22882	7.22882	7.22882	7.22882
glycophorin (asialo)	7.22882	7.22882	7.22882	7.22882	7.22882	7.22882	7.22882	7.22882	7.22882	7.22882	7.22882	7.22882	7.22882	7.22882	7.22882	8.93015	7.22882	7.22882	7.22882	7.22882	7.22882	7.22882	7.82225	8.02414	7.22882	7.22882	9.49419	7.22882	7.22882	7.22882	7.22882	7.22882	7.22882	7.22882	7.22882	7.22882	7.22882	8.9073	8.75363	7.22882	9.3491	7.22882	8.88949	9.50992	8.73534	9.45545	7.22882	7.22882	7.22882
Glycophorin A	7.22882	7.22882	7.22882	7.22882	7.22882	7.22882	7.22882	7.22882	7.22882	7.22882	7.22882	7.22882	7.22882	7.22882	7.22882	7.22882	7.22882	7.22882	7.22882	7.22882	7.22882	7.22882	7.22882	7.22882	7.22882	7.22882	7.22882	7.22882	7.22882	7.22882	7.22882	7.22882	7.22882	7.22882	7.22882	7.22882	7.22882	7.22882	7.22882	7.22882	7.22882	7.22882	7.22882	7.22882	7.22882	7.22882	7.22882	7.22882	7.22882
GM1a	7.22882	7.22882	7.22882	7.80876	7.22882	9.80888	9.31978	9.63609	9.66762	10.3816	8.72091	7.22882	8.97255	9.05374	7.22882	9.15995	7.22882	7.22882	7.22882	7.22882	8.90363	7.22882	8.9175	7.22882	8.30315	7.22882	9.135	8.04625	7.22882	8.3436	7.22882	7.60816	7.94654	8.03405	8.06268	7.22882	7.22882	9.49747	8.95608	9.2053	9.7512	9.56453	8.56458	8.42028	7.62031	7.97648	7.22882	7.22882	7.22882
GM3	7.22882	7.22882	7.22882	7.22882	7.22882	8.85466	7.22882	8.86526	7.22882	9.51628	7.22882	7.22882	7.22882	7.22882	7.22882	7.22882	7.22882	7.22882	7.22882	7.22882	7.22882	7.22882	8.15107	7.22882	7.22882	7.22882	8.87852	7.22882	7.22882	7.22882	7.22882	7.22882	7.8927	7.78689	8.42903	7.22882	7.22882	8.69041	7.22882	7.22882	7.22882	8.76999	7.22882	7.22882	7.22882	7.22882	7.22882	7.22882	7.22882
Hep-5000	7.22882	7.22882	7.22882	7.22882	7.22882	7.22882	7.22882	7.22882	7.22882	7.22882	7.22882	7.22882	7.22882	7.22882	7.22882	7.22882	7.22882	7.22882	7.22882	7.22882	7.22882	7.22882	7.22882	7.22882	7.22882	7.22882	7.22882	7.22882	7.22882	7.22882	7.22882	7.22882	7.22882	7.22882	7.22882	7.22882	7.22882	7.22882	7.22882	7.22882	7.22882	7.22882	7.22882	7.22882	7.22882	7.22882	7.22882	7.22882	7.22882
Hep-N-acetylated	7.22882	7.22882	7.22882	7.22882	7.22882	7.22882	7.22882	7.22882	7.22882	7.22882	7.22882	7.22882	7.22882	7.22882	7.22882	7.22882	7.22882	7.22882	7.22882	7.22882	7.22882	7.22882	7.22882	7.22882	7.22882	7.22882	7.22882	7.22882	7.22882	7.22882	7.22882	7.22882	7.22882	7.22882	7.22882	7.22882	7.22882	7.22882	7.22882	7.22882	7.22882	7.22882	7.22882	7.22882	7.22882	7.22882	7.22882	7.22882	7.22882
HSA	7.22882	7.22882	7.22882	7.22882	7.22882	7.22882	7.22882	7.22882	7.22882	7.22882	7.22882	7.22882	7.22882	7.22882	7.22882	7.22882	7.22882	7.22882	7.22882	7.22882	7.22882	7.22882	7.22882	7.22882	7.22882	7.22882	7.22882	7.22882	7.22882	7.22882	7.22882	7.22882	7.22882	7.22882	7.22882	7.22882	7.22882	7.22882	7.22882	7.22882	7.22882	7.22882	7.22882	7.22882	7.22882	7.22882	7.22882	7.22882	7.22882
HSA (recomb)	7.22882	7.22882	7.22882	7.22882	7.22882	7.22882	7.22882	7.22882	7.22882	7.22882	7.22882	7.22882	7.22882	7.22882	7.22882	7.22882	7.22882	7.22882	7.22882	7.22882	7.22882	7.22882	7.22882	7.22882	7.22882	7.22882	7.22882	7.22882	7.22882	7.22882	7.22882	7.22882	7.22882	7.22882	7.22882	7.22882	7.22882	7.22882	7.22882	7.22882	7.22882	7.22882	7.22882	7.22882	7.22882	7.22882	7.22882	7.22882	7.22882
hsp90	7.22882	7.22882	7.22882	7.22882	7.22882	7.22882	7.22882	7.22882	7.22882	7.22882	7.22882	7.22882	7.22882	7.22882	7.22882	7.22882	7.22882	7.22882	7.22882	7.22882	7.22882	7.22882	7.22882	7.22882	7.22882	7.22882	7.22882	7.22882	7.22882	7.22882	7.22882	7.22882	7.22882	7.22882	7.22882	7.22882	7.22882	7.22882	7.22882	7.22882	7.22882	7.22882	7.22882	7.22882	7.22882	7.22882	7.22882	7.22882	7.22882
Hya8	9.2323	7.8399	8.94598	9.32292	9.61227	9.52364	9.23857	9.28896	9.27338	10.2347	9.29274	9.72205	9.44827	9.11392	9.07603	10.4705	11.581	11.1357	12.0595	12.0482	12.1093	12.0545	8.58561	8.917	9.58054	9.44559	10.372	7.22882	8.26632	9.27379	7.97537	8.96463	10.0242	9.63734	9.84476	9.73132	9.62616	9.12821	10.2542	9.88598	8.98642	9.35328	10.094	10.317	10.0564	10.2596	9.95734	7.22882	7.22882
Hya9	9.27859	9.1474	9.23155	9.16127	9.52732	9.92096	9.74024	9.81469	9.71265	10.4663	9.50382	11.4289	10.8386	10.4635	10.3969	10.2671	10.6958	11.2321	10.9746	10.7418	11.5264	11.0169	9.73564	9.17678	9.4345	8.88921	9.26861	8.10405	7.22882	9.13329	8.94154	9.0383	9.77983	9.42555	9.57452	7.97059	9.21198	9.81383	9.39755	9.67679	9.43201	9.00019	10.9015	10.6171	10.7971	10.8889	11.6528	8.82205	9.17618
Hybrid-M5N4B	7.22882	7.22882	7.22882	7.22882	7.22882	7.22882	7.22882	7.22882	7.22882	7.22882	7.22882	7.22882	7.22882	7.22882	7.22882	7.22882	7.22882	7.22882	7.22882	7.22882	7.22882	7.22882	7.22882	7.22882	7.22882	7.22882	7.22882	7.22882	7.22882	7.22882	7.22882	7.22882	7.22882	7.22882	7.22882	7.22882	7.22882	7.22882	7.22882	7.22882	7.22882	7.22882	7.22882	7.22882	7.22882	7.22882	7.22882	7.22882	7.22882
iLNO	7.22882	7.22882	7.22882	8.06479	7.22882	9.24092	9.05727	7.91687	8.92073	10.3564	7.22882	7.22882	7.22882	7.22882	7.22882	7.22882	7.22882	7.22882	7.22882	7.22882	7.22882	7.22882	8.95301	8.60006	7.22882	7.22882	8.7159	7.22882	7.22882	7.22882	7.22882	7.22882	7.22882	7.22882	7.79921	7.22882	7.22882	7.22882	9.05091	8.44087	9.03524	8.95783	8.70499	9.30446	9.04581	9.39187	9.19229	7.22882	7.22882
Isomaltose	10.8054	10.0098	10.4001	10.3654	10.3494	10.6863	10.2354	9.99846	10.7827	11.4371	9.86668	9.7275	9.96312	9.89103	9.66327	9.90284	10.1459	10.3491	9.78461	9.58434	10.249	9.49698	9.15751	8.16727	8.90293	8.70607	9.16335	9.60837	9.41644	9.48646	9.65135	9.65844	9.29919	8.91065	8.83198	9.11201	9.318	9.75857	8.86306	9.02974	9.30869	10.1451	10.6036	11.1051	11.3517	11.0836	10.9385	10.8126	10.2295
KLH	7.22882	7.22882	7.22882	7.22882	7.22882	7.22882	7.22882	7.22882	7.22882	7.22882	7.22882	7.22882	7.22882	7.22882	7.22882	7.22882	7.22882	7.22882	7.22882	7.22882	7.22882	7.22882	7.22882	7.22882	7.22882	7.22882	7.22882	7.22882	7.22882	7.22882	7.22882	7.22882	7.22882	7.22882	7.22882	7.22882	7.22882	7.22882	7.22882	7.22882	7.22882	7.22882	7.22882	7.22882	7.22882	7.22882	7.22882	7.22882	7.22882
KLH (oxidized)	7.22882	7.22882	7.22882	7.22882	7.66529	7.22882	7.22882	7.22882	8.07027	7.76498	7.22882	7.22882	7.22882	7.22882	7.22882	7.85453	7.22882	7.22882	7.22882	7.22882	7.22882	7.22882	7.22882	7.22882	7.22882	7.22882	7.22882	7.22882	7.99581	7.22882	7.22882	7.22882	7.22882	7.22882	7.22882	7.22882	7.22882	7.22882	7.22882	7.22882	7.22882	7.22882	7.22882	7.22882	7.22882	7.73829	7.22882	8.62838	8.37663
LacNAc	7.22882	7.22882	7.22882	7.22882	7.22882	7.22882	7.22882	7.22882	7.22882	7.22882	7.22882	7.22882	7.22882	7.22882	7.22882	7.22882	7.22882	7.22882	7.22882	7.22882	7.22882	7.22882	7.22882	7.22882	7.22882	7.22882	7.22882	7.22882	7.22882	7.22882	7.22882	7.22882	7.22882	7.22882	7.22882	7.22882	7.22882	7.22882	7.22882	7.22882	7.22882	7.22882	8.21509	7.22882	8.34383	7.5541	7.90187	7.22882	7.22882
LacNAc (trimeric)	7.22882	7.22882	7.22882	7.22882	7.22882	9.12213	8.70896	7.93664	8.71564	9.30692	8.26959	7.90187	8.99145	8.96535	7.22882	9.45684	7.22882	7.22882	7.22882	7.22882	9.21617	7.22882	7.22882	7.22882	7.22882	7.22882	7.22882	7.22882	7.22882	7.22882	7.22882	7.22882	7.22882	7.22882	7.22882	7.22882	7.22882	7.22882	7.22882	7.22882	8.87376	7.22882	7.22882	7.22882	7.22882	7.81937	7.22882	7.22882	7.22882
LacNAc-Man5	7.22882	7.22882	7.22882	7.22882	7.22882	7.22882	7.22882	7.22882	7.22882	7.22882	7.22882	7.22882	7.22882	7.22882	7.22882	7.22882	7.22882	7.22882	7.22882	7.22882	7.22882	7.22882	7.22882	7.22882	7.22882	7.22882	7.22882	7.22882	7.22882	7.22882	7.22882	7.22882	7.22882	7.22882	7.22882	7.22882	7.22882	7.22882	7.22882	7.22882	7.22882	7.22882	7.22882	7.22882	7.22882	7.22882	7.22882	7.22882	7.22882
Lactose	9.13644	7.78669	8.94301	9.07178	10.8373	9.95957	9.7365	9.55803	10.436	11.0848	9.7203	8.56326	9.62649	9.7211	8.5411	10.0747	9.35667	7.92679	9.22344	7.80025	9.66822	7.22882	10.3456	9.1449	9.4849	9.45782	9.68539	8.27973	7.64347	8.80647	7.91189	8.6557	9.78421	9.37326	9.99464	10.7278	9.46125	9.31701	8.85777	8.43045	10.0669	9.60168	10.4028	10.1322	10.6094	10.7844	11.6791	8.68097	8.59649
LeA	9.30751	9.35767	9.19755	9.6305	10.8666	9.92992	9.63503	9.35121	10.2137	10.917	11.305	11.0935	10.4492	10.457	10.5193	11.2703	9.86371	9.07172	9.43941	9.20272	10.729	8.76698	9.46603	8.92063	9.19892	9.13536	9.60132	7.22882	7.22882	7.22882	7.22882	7.22882	9.43688	9.20532	9.95136	10.3002	10.0032	7.22882	8.81315	8.66255	10.0838	9.77352	9.73661	10.0454	10.0191	10.0964	10.1569	7.22882	7.22882
LeA-LeX	7.22882	8.55679	8.75484	9.18616	10.5041	7.7917	7.53289	7.22882	7.22882	8.60955	8.50187	10.6379	9.89579	9.32283	9.5658	9.30459	7.22882	7.22882	7.22882	7.22882	7.22882	7.22882	7.22882	7.22882	7.22882	7.22882	7.22882	7.22882	7.22882	7.22882	7.22882	7.22882	8.95567	8.81371	9.28223	9.40762	7.91687	7.22882	7.22882	7.22882	7.22882	7.22882	8.70456	8.8065	8.79758	9.01773	8.55714	7.22882	7.22882
LeB	7.22882	7.22882	7.22882	7.22882	7.22882	7.22882	7.22882	7.22882	7.22882	8.14359	8.88605	7.22882	7.22882	7.22882	7.22882	9.25735	7.22882	7.22882	7.22882	7.22882	10.0266	7.22882	7.22882	7.22882	7.22882	7.22882	7.22882	7.22882	7.22882	7.22882	7.22882	7.22882	7.22882	7.22882	7.22882	7.22882	7.22882	7.22882	7.22882	7.22882	7.22882	7.22882	7.22882	8.02181	7.22882	7.97506	7.22882	7.22882	7.22882
LeC	7.22882	7.22882	7.22882	7.22882	7.22882	7.22882	7.22882	7.22882	7.22882	7.22882	7.22882	7.22882	7.22882	7.22882	7.22882	7.22882	7.22882	7.22882	7.22882	7.22882	7.22882	7.22882	8.28603	7.79483	7.22882	7.64117	7.8696	7.22882	7.22882	7.22882	7.22882	7.22882	7.22882	7.22882	7.22882	7.22882	7.22882	7.22882	7.22882	7.22882	7.22882	7.22882	7.22882	7.22882	7.22882	7.22882	7.22882	7.22882	7.22882
LeX (dimeric)	10.5498	9.79906	10.0092	10.1981	10.5352	11.0966	10.475	10.6172	11.159	12.2821	9.82404	10.7389	10.1779	10.1062	9.93631	10.7555	10.8146	10.909	11.9081	11.021	10.3655	11.0002	9.26873	8.28674	9.04502	9.42853	9.27531	9.81313	9.24089	9.76929	10.0724	10.0409	9.11029	8.84337	9.01117	9.38981	9.06294	10.3773	9.75601	9.55664	9.74836	10.2256	10.2487	10.0897	10.2314	10.4379	10.4877	10.7512	10.4091
LeX (monomeric)	7.22882	7.22882	7.22882	7.22882	7.22882	7.22882	7.22882	7.22882	7.22882	7.22882	7.22882	7.22882	7.22882	7.22882	7.22882	7.22882	7.22882	7.22882	7.22882	7.22882	7.22882	7.22882	7.22882	7.22882	7.22882	7.22882	7.22882	7.22882	7.22882	7.22882	7.22882	7.22882	7.22882	7.22882	7.22882	7.22882	7.22882	7.22882	7.22882	7.22882	7.22882	7.22882	7.22882	7.22882	7.22882	7.22882	7.22882	7.22882	7.22882
LeY	7.22882	7.22882	7.22882	7.22882	7.22882	7.22882	7.22882	7.22882	7.22882	7.22882	7.22882	7.22882	7.22882	7.22882	7.22882	7.22882	8.75145	7.22882	7.22882	7.22882	7.22882	7.22882	7.22882	7.22882	7.22882	7.22882	7.22882	7.22882	7.22882	7.22882	7.22882	7.22882	7.22882	7.22882	7.22882	9.0879	7.22882	7.22882	8.86325	7.94642	8.18838	7.22882	7.22882	7.22882	7.22882	7.22882	7.22882	7.22882	7.22882
LNH - 13	9.04037	7.22882	8.66357	8.70614	9.25822	9.92282	9.17164	9.3615	9.34877	10.7555	7.22882	7.22882	9.08086	8.24538	7.22882	9.08736	7.22882	7.22882	7.22882	7.22882	7.22882	7.22882	9.51428	9.10844	9.3968	8.97462	9.54776	8.11212	8.40094	9.22046	9.5265	8.1509	7.22882	7.96945	8.39475	7.22882	7.22882	7.22882	9.2712	9.12214	9.24946	9.73292	9.31584	9.05564	9.53892	9.39079	9.61195	7.22882	7.22882
LNnH - 11	7.22882	7.22882	7.22882	7.22882	7.22882	7.22882	7.22882	7.22882	7.22882	7.22882	7.22882	7.22882	7.22882	7.22882	7.22882	7.22882	7.22882	7.22882	7.22882	7.22882	7.22882	7.22882	7.22882	7.22882	7.22882	7.22882	7.22882	7.22882	7.22882	7.22882	7.22882	7.22882	7.22882	7.22882	7.22882	7.22882	7.22882	7.22882	7.22882	7.22882	7.22882	8.83096	7.22882	7.22882	7.22882	7.22882	7.22882	7.22882	7.22882
LNnT - 04	7.22882	7.22882	7.22882	7.22882	7.22882	7.22882	7.22882	7.22882	7.22882	7.22882	7.22882	7.22882	7.22882	7.22882	7.22882	7.22882	7.22882	7.22882	7.22882	7.22882	7.22882	7.22882	7.22882	7.22882	7.22882	7.22882	7.22882	7.22882	7.22882	7.22882	7.22882	7.22882	7.22882	7.22882	7.22882	7.22882	7.22882	7.22882	7.22882	7.22882	7.22882	7.22882	7.22882	7.22882	7.22882	7.22882	7.22882	7.22882	7.22882
LNnT - 14	7.22882	7.22882	7.22882	7.22882	7.22882	7.22882	7.22882	7.22882	7.22882	7.22882	7.22882	7.22882	7.22882	7.22882	7.22882	7.22882	7.22882	7.22882	7.22882	7.22882	7.22882	7.22882	7.22882	7.22882	7.22882	7.22882	7.22882	7.22882	7.22882	7.22882	7.22882	7.22882	7.22882	7.22882	7.22882	7.22882	7.22882	7.22882	7.22882	7.22882	7.22882	7.22882	7.22882	7.22882	7.22882	7.22882	7.22882	8.89009	8.95077
LNT - 05	7.59069	7.22882	7.22882	7.22882	7.22882	8.60846	8.60248	7.22882	8.48316	9.63956	7.22882	7.22882	7.22882	7.22882	7.22882	7.22882	7.22882	7.22882	7.22882	7.22882	7.22882	7.22882	8.89617	8.60435	7.22882	7.22882	8.58782	7.22882	7.22882	7.22882	7.22882	7.22882	7.22882	7.22882	7.22882	7.22882	7.22882	7.22882	7.61752	7.22882	8.93665	8.90151	7.22882	7.80764	7.22882	8.41294	7.22882	7.22882	7.22882
LNT - 21	9.42028	8.68872	9.09097	9.20602	9.94668	10.2229	9.72193	9.73888	10.2217	11.2875	9.43363	8.70599	9.69345	9.53835	9.25213	9.82376	8.58298	7.22882	7.87893	7.22882	9.36998	7.22882	10.2108	9.81957	10.028	10.1362	10.2021	9.25539	9.46897	9.83888	10.0131	9.74442	9.12404	9.02381	9.18668	7.22882	9.10468	9.41611	9.82013	9.77571	9.77097	10.4117	10.0256	10.1171	10.1691	10.2867	10.8968	7.22882	7.22882
LSTa	7.22882	7.22882	7.22882	7.22882	7.22882	7.22882	7.22882	7.22882	7.22882	7.22882	7.22882	7.22882	7.22882	7.22882	7.22882	7.22882	7.22882	7.22882	7.22882	7.22882	7.22882	7.22882	7.22882	7.22882	7.22882	7.22882	7.22882	7.22882	7.22882	7.22882	7.22882	7.22882	7.22882	7.22882	7.22882	7.22882	7.22882	7.22882	7.22882	7.22882	7.22882	7.22882	7.22882	7.22882	7.22882	7.22882	7.22882	7.22882	7.22882
LSTb	8.03498	7.22882	7.22882	8.49946	9.12583	9.59957	8.94854	8.28474	9.07658	9.98849	7.22882	7.22882	7.72691	7.22882	7.22882	8.94156	7.22882	7.22882	7.22882	7.22882	7.22882	7.22882	9.38594	9.0481	9.3307	9.36412	9.79935	7.94446	8.13171	9.05598	9.13998	8.7883	7.22882	7.22882	7.81728	7.22882	7.22882	9.04748	9.53938	9.21617	9.80571	10.4844	8.92732	9.48961	9.4905	9.55016	10.0293	7.22882	7.22882
LSTc	7.22882	7.22882	7.22882	7.22882	7.22882	7.22882	7.22882	7.22882	7.22882	7.22882	7.22882	7.22882	7.22882	7.22882	7.22882	7.22882	7.22882	7.22882	7.22882	7.22882	7.22882	7.22882	7.22882	7.22882	7.22882	7.22882	7.22882	7.22882	7.22882	7.22882	7.22882	7.22882	7.22882	7.22882	7.22882	7.22882	7.22882	7.22882	7.22882	7.22882	7.22882	7.22882	7.22882	7.22882	7.22882	7.22882	7.22882	7.22882	7.22882
Maltopentaose	7.22882	7.22882	7.22882	7.22882	7.22882	7.22882	7.22882	7.22882	7.22882	7.22882	8.04771	7.22882	8.68762	7.79563	7.22882	8.37867	7.22882	7.22882	7.22882	7.22882	7.22882	7.22882	7.22882	7.22882	7.22882	7.22882	7.22882	7.22882	7.22882	7.22882	7.22882	7.22882	7.96405	8.70536	7.22882	7.22882	7.22882	7.22882	7.22882	7.22882	8.06988	7.22882	7.22882	8.34555	7.22882	7.22882	7.22882	7.85432	7.22882
Maltose	10.6085	10.1247	10.9864	11.6228	10.6011	10.9266	11.1649	11.0479	10.746	11.0387	10.3265	9.69884	9.94571	10.0586	9.80954	10.3008	9.95904	9.72829	9.50459	9.41105	10.5494	9.2179	9.19481	9.12986	9.43091	9.13505	9.57046	8.83992	7.22882	7.69033	7.22882	7.22882	10.2484	10.1039	9.98134	9.98963	10.3634	9.91286	9.40562	9.46988	9.84711	9.50141	10.2823	10.124	10.4526	10.2997	10.8987	9.82025	9.3264
Man3	7.22882	7.22882	7.22882	7.22882	7.22882	7.22882	7.22882	7.22882	7.22882	7.22882	7.22882	7.22882	7.22882	7.22882	7.22882	7.22882	7.22882	7.22882	7.22882	7.22882	7.22882	7.22882	7.22882	7.22882	7.22882	7.22882	7.22882	7.22882	7.22882	7.22882	7.22882	7.22882	7.22882	7.22882	7.22882	7.22882	7.22882	7.22882	7.22882	7.22882	7.22882	7.22882	7.22882	7.22882	7.22882	7.22882	7.22882	7.22882	7.22882
Man5	7.22882	7.22882	7.22882	7.22882	7.22882	7.22882	7.22882	7.22882	7.22882	7.22882	7.22882	7.22882	7.22882	7.22882	7.22882	7.22882	7.22882	7.22882	7.22882	7.22882	7.22882	7.22882	7.22882	7.22882	7.22882	7.22882	7.22882	7.22882	7.22882	7.22882	7.22882	7.22882	7.22882	7.22882	7.22882	7.22882	7.22882	7.22882	7.22882	7.22882	7.22882	7.22882	7.22882	7.22882	7.22882	7.22882	7.22882	7.22882	7.22882
Man6 - I	7.22882	7.22882	7.22882	7.22882	7.22882	7.22882	7.22882	7.22882	7.22882	7.22882	7.22882	7.22882	7.22882	7.22882	7.22882	7.22882	7.22882	7.22882	7.22882	7.22882	7.22882	7.22882	7.22882	7.22882	7.22882	7.22882	7.22882	7.22882	7.22882	7.22882	7.22882	7.22882	7.22882	7.22882	7.22882	7.22882	7.22882	7.22882	7.22882	7.22882	7.22882	7.22882	7.22882	7.22882	7.22882	7.22882	7.22882	7.22882	7.22882
Man6 - II	7.22882	7.22882	7.22882	7.22882	7.22882	7.22882	7.22882	7.22882	7.22882	7.22882	7.22882	7.22882	7.22882	7.22882	7.22882	7.22882	7.22882	7.22882	7.22882	7.22882	7.22882	7.22882	7.22882	7.22882	7.22882	7.22882	7.22882	7.22882	7.22882	7.22882	7.22882	7.22882	7.22882	7.22882	7.22882	7.22882	7.22882	7.22882	7.22882	7.22882	7.22882	7.22882	7.22882	7.22882	7.22882	7.22882	7.22882	7.22882	7.22882
Man7D1	7.22882	7.22882	7.22882	7.22882	7.22882	7.22882	7.22882	7.22882	7.22882	7.22882	7.22882	7.22882	7.22882	7.22882	7.22882	7.22882	7.22882	7.22882	7.22882	7.22882	7.22882	7.22882	7.22882	7.22882	7.22882	7.22882	7.22882	7.22882	7.22882	7.22882	7.22882	7.22882	7.22882	7.22882	7.22882	7.22882	7.22882	7.22882	7.22882	7.22882	7.22882	7.22882	7.22882	7.22882	7.22882	7.22882	7.22882	7.22882	7.22882
Man7D3	7.22882	7.22882	7.22882	7.22882	7.22882	7.22882	7.22882	7.22882	7.22882	7.22882	7.22882	7.22882	7.22882	7.22882	7.22882	7.22882	7.22882	7.22882	7.22882	7.22882	7.22882	7.22882	7.22882	7.22882	7.22882	7.22882	7.22882	7.22882	7.22882	7.22882	7.22882	7.22882	7.22882	7.22882	7.22882	7.22882	7.22882	7.22882	7.22882	7.22882	7.22882	7.22882	7.22882	7.22882	7.22882	7.22882	7.22882	7.22882	7.22882
Man8D1D3	7.22882	7.22882	7.22882	7.22882	7.22882	7.22882	7.22882	7.22882	7.22882	7.22882	7.22882	7.22882	7.22882	7.22882	7.22882	7.22882	7.22882	7.22882	7.22882	7.22882	7.22882	7.22882	7.22882	7.22882	7.22882	7.22882	7.22882	7.22882	7.22882	7.22882	7.22882	7.22882	7.22882	7.22882	7.22882	7.22882	7.22882	7.22882	7.22882	7.22882	7.22882	7.22882	7.22882	7.22882	7.22882	7.22882	7.22882	7.22882	7.22882
Man9	7.22882	7.22882	7.22882	7.22882	7.22882	7.22882	7.22882	7.22882	7.22882	7.22882	7.22882	7.22882	7.22882	7.22882	7.22882	7.22882	7.22882	7.22882	7.22882	7.22882	7.22882	7.22882	7.22882	7.22882	7.22882	7.22882	7.22882	7.22882	7.22882	7.22882	7.22882	7.22882	7.22882	7.22882	7.22882	7.22882	7.22882	7.22882	7.22882	7.22882	7.22882	7.22882	7.22882	7.22882	7.22882	7.22882	7.22882	7.22882	7.22882
Man-a	7.22882	7.22882	7.22882	7.22882	7.22882	7.22882	7.22882	7.22882	7.22882	8.16364	7.22882	7.22882	7.22882	7.22882	7.22882	7.22882	7.22882	7.22882	7.22882	7.22882	7.22882	7.22882	7.22882	7.22882	7.22882	7.22882	7.22882	7.22882	7.22882	7.22882	7.22882	7.22882	7.22882	7.22882	8.83631	9.5996	9.53878	7.22882	7.22882	7.22882	7.22882	7.22882	7.22882	7.22882	7.64849	7.22882	7.22882	7.22882	7.22882
Mana1-6Man-a	10.5586	9.821	10.6897	10.1582	9.64685	9.84897	9.79567	9.98876	9.27403	9.56718	7.22882	7.22882	7.22882	7.22882	7.22882	7.22882	9.70023	7.22882	9.30292	8.92768	7.22882	8.72856	7.22882	7.22882	7.22882	7.22882	7.22882	7.22882	7.22882	7.22882	7.22882	7.22882	12.5683	12.788	12.4849	11.5914	13.7654	9.20775	8.50014	7.22882	7.22882	7.22882	7.22882	7.22882	7.22882	7.22882	7.22882	7.22882	8.44184
Manb4	9.19945	9.38596	8.84911	9.31421	10.516	10.1625	9.53939	9.57694	10.3554	11.1624	9.45534	10.5984	9.86507	9.8029	9.54344	10.2695	9.76189	9.85231	9.05564	7.79563	9.5447	7.22882	10.2889	9.62869	10.2492	10.9894	10.7574	7.22882	8.11227	7.22882	7.22882	7.22882	9.34153	9.09917	9.48211	10.5499	8.47168	9.323	9.81068	9.48387	10.1984	11.0814	9.37457	9.32815	9.30451	9.3657	9.72281	7.22882	7.22882
ManT	7.22882	7.22882	7.22882	7.22882	7.22882	7.22882	7.22882	7.22882	7.22882	7.22882	7.22882	7.22882	7.22882	7.22882	7.22882	7.22882	7.22882	7.22882	7.22882	7.22882	7.22882	7.22882	7.22882	7.22882	7.22882	7.22882	7.22882	8.6186	7.22882	7.70687	7.22882	7.22882	7.22882	7.22882	7.22882	9.55555	7.22882	7.22882	7.22882	7.22882	7.22882	7.22882	9.68265	9.27323	9.4723	9.40823	8.82443	7.92015	7.22882
MFLNH I	7.22882	7.22882	7.22882	7.89727	9.18832	7.22882	7.57205	7.22882	7.22882	9.67303	7.22882	7.22882	7.22882	7.22882	7.22882	7.22882	7.22882	7.22882	7.22882	7.22882	8.3316	7.22882	9.26598	9.16634	8.74956	9.50696	9.51803	7.22882	7.22882	8.45641	7.89684	7.9565	7.56841	7.54585	8.36975	7.22882	7.22882	7.22882	9.24717	7.22882	8.16423	9.17591	7.22882	7.79878	7.22882	7.89614	7.22882	7.22882	7.22882
MFLNH III	8.98023	7.22882	8.73266	9.14912	9.81467	10.2308	10.0443	10.0722	10.4404	11.2279	8.8106	9.68877	9.76247	9.07973	9.14128	9.59283	8.90086	7.22882	7.22882	7.22882	7.22882	7.22882	9.6757	9.63889	9.49729	9.55648	9.82833	8.28001	7.96239	9.0667	9.63481	8.8829	9.5034	9.10618	9.44768	7.22882	9.12047	7.22882	9.75403	9.43355	9.49836	10.0608	9.56037	9.86084	9.6105	9.95354	9.90564	7.22882	7.22882
MSMFLNH I	7.22882	7.22882	7.22882	7.22882	7.22882	9.21439	9.06871	9.14335	9.30812	9.05659	7.22882	7.9471	7.22882	7.22882	7.22882	7.22882	7.22882	7.22882	7.22882	7.22882	7.22882	7.22882	7.22882	7.22882	7.22882	7.22882	8.32007	7.22882	7.22882	7.22882	7.22882	7.22882	7.22882	7.22882	7.22882	7.22882	7.22882	7.22882	7.22882	7.22882	8.71838	9.20836	8.23759	8.40786	7.22882	8.43078	7.22882	7.22882	7.22882
MSMFLnNH	8.02646	8.58008	7.71089	8.07268	9.29866	8.66703	8.55189	7.90187	8.5899	10.0844	7.22882	7.22882	7.22882	7.22882	7.22882	7.78169	7.22882	7.22882	7.22882	7.22882	7.22882	7.22882	9.4657	9.48563	9.5124	9.85472	9.72778	7.6022	8.74671	9.07978	9.49018	8.89009	9.23586	8.58599	8.94371	9.31817	7.22882	7.22882	9.38548	8.35902	8.40599	8.80744	8.72932	9.28743	9.24428	9.5599	8.86882	7.22882	7.22882
NA2	7.22882	7.22882	7.22882	7.22882	7.22882	7.22882	7.22882	7.22882	7.22882	7.22882	7.22882	7.22882	7.22882	7.22882	7.22882	7.22882	7.22882	7.22882	7.22882	7.22882	7.22882	7.22882	7.22882	7.22882	7.22882	7.22882	7.22882	7.22882	7.22882	7.22882	7.22882	7.22882	7.22882	7.22882	7.22882	7.22882	7.22882	7.22882	7.22882	7.22882	7.22882	7.22882	7.22882	7.22882	7.22882	7.22882	7.22882	7.22882	7.22882
NA3	7.22882	7.22882	7.22882	7.22882	7.22882	7.22882	7.22882	7.22882	7.22882	7.22882	7.22882	7.22882	7.22882	7.22882	7.22882	7.22882	7.22882	7.22882	7.22882	7.22882	7.22882	7.22882	7.22882	7.22882	7.22882	7.22882	7.22882	7.22882	7.22882	7.22882	7.22882	7.22882	7.22882	7.22882	7.22882	7.22882	7.22882	7.22882	7.22882	7.22882	7.22882	7.22882	7.22882	7.22882	7.22882	7.22882	7.22882	7.22882	7.22882
NA4	7.22882	7.22882	7.22882	7.22882	9.07201	7.22882	7.22882	7.22882	7.22882	7.22882	7.22882	7.22882	7.22882	7.22882	7.22882	7.22882	7.22882	7.22882	7.22882	7.22882	7.22882	7.22882	7.22882	7.22882	7.22882	7.22882	7.22882	7.22882	7.22882	7.22882	7.22882	7.22882	7.22882	7.22882	7.22882	7.22882	7.22882	7.22882	7.22882	7.22882	7.22882	7.22882	7.22882	7.22882	7.22882	7.22882	7.22882	7.22882	7.22882
NGA2	7.22882	7.22882	7.22882	7.22882	7.22882	7.22882	7.22882	7.22882	7.22882	7.22882	7.22882	7.22882	7.22882	7.22882	7.22882	7.22882	7.22882	7.22882	7.22882	7.22882	7.22882	7.22882	7.22882	7.22882	7.22882	7.22882	7.22882	7.22882	7.22882	7.22882	7.22882	7.22882	7.22882	7.22882	7.22882	7.22882	7.22882	7.22882	7.22882	7.22882	7.22882	7.22882	7.22882	7.22882	7.22882	7.22882	7.22882	7.22882	7.22882
NGA2B	7.22882	7.22882	7.22882	7.22882	7.22882	7.22882	7.22882	7.22882	7.22882	7.22882	7.22882	7.22882	7.22882	7.22882	7.22882	7.22882	7.22882	7.22882	7.22882	7.22882	7.22882	7.22882	7.22882	7.22882	7.22882	7.22882	7.22882	7.22882	7.22882	7.22882	7.22882	7.22882	7.22882	7.22882	7.22882	7.22882	7.22882	7.22882	7.22882	7.22882	7.22882	7.22882	7.22882	7.22882	7.22882	7.22882	7.22882	7.22882	7.22882
NGA3	7.22882	7.22882	7.22882	7.22882	7.22882	7.22882	7.22882	7.22882	7.22882	7.22882	7.22882	7.22882	7.22882	7.22882	7.22882	7.22882	7.22882	7.22882	7.22882	7.22882	7.22882	7.22882	7.22882	7.22882	7.22882	7.22882	7.22882	7.22882	7.22882	7.22882	7.22882	7.22882	7.22882	7.22882	7.22882	7.22882	7.22882	7.22882	7.22882	7.22882	8.01354	7.22882	7.22882	7.22882	7.22882	7.22882	7.22882	7.22882	7.22882
NGA3B	7.22882	7.22882	7.22882	7.22882	7.22882	8.47997	7.87038	7.22882	7.22882	9.14525	7.22882	7.22882	7.22882	7.22882	7.22882	7.22882	7.22882	7.22882	7.22882	7.22882	7.22882	7.22882	7.22882	7.22882	7.22882	7.22882	7.22882	7.22882	7.22882	7.22882	7.22882	7.22882	8.83318	8.81289	8.87178	7.96097	8.44507	7.22882	7.22882	7.22882	7.22882	7.22882	8.43569	8.45072	8.71174	8.60303	7.22882	7.22882	7.22882
NGA4	7.22882	7.22882	7.22882	7.59047	8.45715	7.76498	7.22882	7.22882	7.22882	9.48064	7.22882	7.22882	7.76186	7.22882	7.22882	7.88962	7.22882	7.22882	7.22882	7.22882	8.70709	7.22882	7.22882	7.22882	7.22882	7.22882	7.22882	7.22882	7.22882	7.22882	7.22882	7.22882	7.22882	7.54206	8.16769	7.22882	7.22882	7.22882	7.60554	7.22882	8.36299	7.22882	7.93842	8.13319	7.22882	8.06729	7.22882	7.22882	7.22882
NGA4(B)2	7.22882	7.22882	7.22882	7.22882	7.22882	7.22882	7.22882	7.22882	7.22882	9.78339	7.22882	7.22882	7.22882	7.22882	7.22882	7.22882	7.22882	7.22882	7.22882	7.22882	7.22882	7.22882	8.13684	7.22882	7.22882	7.22882	7.22882	7.22882	7.22882	7.22882	7.22882	7.22882	7.22882	7.22882	7.22882	7.22882	7.22882	7.22882	7.22882	7.22882	7.22882	7.22882	7.22882	7.22882	7.22882	7.22882	7.22882	7.22882	7.22882
NGA5B	7.22882	7.22882	7.22882	7.22882	7.22882	7.22882	7.22882	7.22882	7.22882	9.37711	7.22882	7.22882	7.22882	7.22882	7.22882	7.22882	7.22882	7.22882	7.22882	7.22882	7.22882	7.22882	7.22882	7.22882	7.22882	7.22882	7.22882	7.22882	7.22882	7.22882	7.22882	7.22882	7.22882	7.22882	7.22882	7.22882	7.22882	7.22882	7.22882	7.22882	7.22882	7.22882	7.22882	7.22882	7.22882	7.22882	7.22882	7.22882	7.22882
OSM	7.22882	7.22882	7.22882	7.22882	7.22882	7.22882	7.22882	7.22882	7.22882	7.22882	7.22882	7.22882	7.22882	7.22882	7.22882	7.22882	7.22882	7.22882	8.91322	9.86978	7.22882	10.3513	7.22882	7.22882	7.22882	7.22882	7.22882	7.22882	7.22882	7.22882	7.22882	7.22882	7.22882	7.22882	7.22882	7.22882	7.22882	7.22882	7.22882	7.22882	10.3614	9.7986	7.22882	8.6158	7.22882	7.81352	7.22882	7.22882	7.22882
OSM (asialo)	8.06578	7.22882	8.04156	8.55134	8.39392	8.32312	9.49824	7.22882	9.2959	10.8322	9.14124	9.31235	9.66273	9.45773	9.02578	9.48549	7.22882	10.5778	11.1046	11.5782	11.2394	12.0132	9.17612	10.0007	9.57068	9.78032	9.88075	9.39979	8.30106	9.62427	9.61502	9.84856	10.3452	10.1806	10.3835	10.6751	9.96753	8.89014	9.60448	8.63481	11.3644	10.9946	11.3639	10.9515	10.8732	11.1636	10.3808	8.98001	9.42121
OSM (asialo, enzym)	7.22882	7.22882	7.22882	7.22882	7.22882	7.22882	7.22882	7.22882	7.22882	7.22882	7.22882	7.22882	7.22882	7.22882	7.22882	7.22882	7.22882	7.22882	7.22882	7.22882	7.22882	7.22882	7.22882	7.22882	7.22882	7.22882	7.22882	7.22882	7.22882	7.22882	7.22882	7.22882	7.22882	7.22882	7.22882	7.22882	7.22882	7.22882	7.22882	7.22882	9.1495	7.22882	7.22882	7.22882	7.22882	7.22882	7.22882	7.22882	7.22882
OSM (enzym)	7.22882	7.22882	7.22882	7.22882	7.22882	7.22882	7.22882	7.22882	7.22882	7.22882	7.22882	7.22882	7.22882	7.22882	7.22882	7.22882	7.22882	7.22882	7.22882	7.22882	7.22882	7.22882	7.22882	7.22882	7.22882	7.22882	7.22882	7.22882	7.22882	7.22882	7.22882	7.22882	7.22882	7.22882	7.22882	7.22882	7.22882	7.22882	7.22882	7.22882	9.21829	7.22882	7.22882	7.22882	7.22882	7.22882	7.22882	7.22882	7.22882
OSM (ox)	7.22882	7.22882	7.22882	7.22882	7.22882	7.22882	7.22882	7.22882	7.22882	7.22882	7.22882	7.22882	7.22882	7.22882	7.22882	7.22882	7.22882	7.22882	7.22882	7.22882	7.22882	7.22882	7.22882	8.96991	7.22882	7.22882	7.22882	7.22882	7.22882	7.22882	7.22882	7.22882	7.22882	7.22882	7.22882	7.22882	7.22882	7.22882	7.22882	7.22882	7.68878	7.22882	7.57909	7.81645	7.22882	8.62263	7.22882	7.22882	7.22882
ovalbumin	7.77144	7.60505	7.22882	7.60142	7.22882	8.69267	8.06989	7.22882	7.88222	9.80414	8.40959	7.22882	7.75878	8.3443	7.22882	8.58273	7.22882	7.22882	7.78772	7.22882	8.61191	7.22882	7.22882	7.22882	7.22882	7.22882	7.22882	7.89194	7.22882	7.22882	7.22882	7.22882	8.08633	7.22882	7.22882	7.22882	7.22882	7.22882	7.22882	7.22882	7.22882	7.22882	8.03143	7.22882	7.22882	8.07988	7.22882	7.22882	7.22882
Ovalbumin (ox)	7.22882	7.94101	7.22882	7.54585	8.55726	8.99722	8.04745	7.22882	8.45234	9.29317	8.48689	7.22882	8.25876	8.41223	7.22882	8.88092	7.22882	7.22882	7.22882	7.22882	9.05681	7.22882	7.22882	7.22882	7.22882	7.22882	7.22882	7.22882	7.22882	7.22882	7.22882	7.22882	8.99259	7.22882	7.22882	7.22882	7.22882	7.22882	7.22882	7.22882	7.22882	7.22882	8.45039	7.22882	7.22882	7.50411	7.22882	7.22882	7.22882
P1	7.22882	7.22882	7.22882	7.22882	7.22882	7.22882	7.22882	7.22882	7.22882	7.22882	7.22882	7.22882	7.22882	7.22882	7.22882	7.22882	7.22882	7.22882	8.30846	7.22882	9.58515	7.22882	7.22882	7.22882	7.22882	7.22882	7.22882	7.22882	7.22882	7.22882	7.22882	7.22882	7.22882	7.22882	7.22882	7.22882	7.22882	7.22882	7.22882	7.22882	7.69301	7.22882	7.22882	7.22882	7.22882	7.51497	8.8585	7.22882	7.22882
PEG-linker	7.22882	7.22882	7.22882	7.22882	7.22882	7.22882	7.22882	7.22882	7.22882	7.22882	7.22882	7.22882	7.22882	7.22882	7.22882	7.22882	7.22882	7.22882	7.22882	7.22882	7.22882	7.22882	7.22882	7.22882	7.22882	7.22882	7.22882	7.22882	7.22882	7.22882	7.22882	7.22882	7.22882	7.22882	7.22882	7.22882	7.22882	7.22882	7.22882	7.22882	7.22882	7.22882	7.22882	7.22882	7.22882	7.831	7.22882	7.22882	7.22882
Pk or Gb3	7.22882	7.22882	7.22882	7.22882	7.22882	10.5956	9.07326	9.45066	8.57823	9.30391	8.68795	7.22882	7.22882	7.22882	7.22882	7.22882	7.22882	7.22882	8.29123	7.22882	8.99953	7.22882	7.22882	7.22882	7.22882	7.22882	7.22882	7.22882	7.22882	7.22882	7.22882	7.22882	7.98706	7.22882	7.22882	7.22882	7.22882	9.02346	7.22882	7.92184	9.68989	9.02696	10.9286	10.6432	10.7186	10.4809	10.1325	7.22882	7.22882
pLNH - 07	8.46624	7.22882	7.22882	7.22882	7.22882	9.3954	8.06975	9.12339	8.64629	10.2719	7.22882	7.22882	7.22882	7.22882	7.22882	8.2563	7.22882	7.22882	7.22882	7.22882	7.22882	7.22882	8.87206	8.16423	9.29459	7.22882	9.09492	9.07803	8.16984	9.92402	10.1747	9.35065	7.22882	7.22882	7.22882	7.22882	7.22882	7.22882	8.39965	8.63481	8.21801	9.28128	8.91706	8.26757	9.11065	7.90717	8.38082	7.22882	7.22882
pLNH - 21	9.2628	8.04675	8.95549	9.12314	9.71596	10.0709	9.54412	9.68062	9.8783	11.0827	9.21752	7.22882	9.45974	9.53661	9.12416	9.80406	8.33461	7.22882	7.75878	7.22882	8.97293	7.22882	10.0076	9.6342	9.98402	9.54215	9.94503	9.6624	10.9325	10.5098	10.7573	10.5016	8.85158	8.64678	8.80407	7.22882	7.22882	8.89536	9.92638	9.65386	9.45296	10.2253	9.99137	10.126	10.2412	10.3582	10.8617	7.22882	7.22882
PSA	7.22882	7.22882	7.22882	7.22882	7.22882	7.22882	7.22882	7.22882	7.22882	7.22882	7.22882	7.22882	7.22882	7.22882	7.22882	7.22882	7.22882	7.22882	7.22882	7.22882	7.22882	7.22882	7.22882	7.22882	7.22882	7.22882	7.22882	7.22882	8.38631	7.22882	7.22882	7.22882	7.22882	7.22882	7.22882	7.22882	7.22882	7.22882	7.22882	7.22882	7.22882	7.22882	7.22882	7.22882	7.22882	7.22882	7.22882	7.22882	7.22882
Rha-a	13.2088	11.397	12.5372	12.1991	11.6581	13.3151	13.2999	13.3576	13.153	13.7503	12.0544	12.3184	11.8815	12.1169	11.9771	12.0337	10.8723	11.996	10.6008	10.3778	11.1078	10.4881	14.1861	14.666	15.2225	14.7158	14.8142	10.5045	10.8686	11.3331	11.1856	11.192	14.3613	13.6286	13.5412	13.4139	14.4556	11.8509	12.2217	11.9445	11.9337	12.7231	11.5052	11.368	11.6577	11.8066	13.2223	11.2234	11.5146
Rha-b	12.0612	9.55249	11.2845	11.0535	10.5926	11.55	11.4925	11.3785	12.141	13.0713	10.9689	11.6707	11.0811	10.9939	10.8335	11.5401	10.2055	10.555	10.1224	9.7316	10.4678	9.68616	11.3388	11.5869	11.7567	12.1296	11.6398	9.52383	10.0184	9.7239	9.44432	9.47521	12.2824	11.5814	11.6712	12.5214	12.1985	11.3961	11.5774	11.264	11.2992	11.8174	11.2258	11.0806	11.3783	11.5463	12.412	10.3668	10.8112
Sia-LNF V	7.96243	7.22882	7.22882	7.90023	8.96712	9.18305	8.91475	9.10907	9.03583	9.72802	7.22882	7.22882	7.22882	7.22882	7.22882	7.22882	7.22882	7.22882	7.22882	7.22882	7.22882	7.22882	9.53623	9.51454	9.5151	9.96551	9.90725	7.22882	7.22882	7.22882	7.22882	7.22882	7.83994	7.22882	8.02718	10.0084	7.22882	7.22882	9.21643	7.22882	7.68736	8.72996	8.75677	8.67234	8.71081	8.73725	7.22882	7.22882	7.22882
Sia-LNnT	7.22882	7.22882	7.22882	7.22882	7.22882	7.22882	7.22882	7.22882	7.22882	7.22882	7.22882	7.22882	7.22882	7.22882	7.22882	7.83216	7.22882	7.22882	7.22882	7.22882	7.22882	7.22882	7.22882	7.22882	7.22882	7.22882	7.22882	8.0905	7.22882	7.97043	7.22882	7.22882	7.22882	7.22882	7.22882	7.22882	7.22882	7.22882	7.22882	7.22882	7.22882	7.22882	7.22882	7.52217	7.22882	8.79714	7.22882	7.22882	7.22882
Sialyl LeA	7.22882	7.22882	7.22882	7.85522	7.22882	8.1788	7.22882	7.22882	7.22882	9.46155	8.97289	7.22882	9.09214	9.13307	7.22882	9.39237	9.39656	7.22882	7.22882	7.22882	7.22882	7.22882	7.22882	7.22882	7.22882	8.7934	9.39617	7.22882	7.22882	7.22882	7.22882	7.22882	7.84625	7.50411	8.18011	7.22882	7.22882	7.22882	7.22882	7.22882	7.22882	7.77394	8.62049	8.53091	8.15241	8.43068	7.22882	7.22882	7.22882
Sialyl LeX	7.22882	7.22882	7.22882	7.22882	7.22882	7.22882	7.22882	7.22882	7.22882	7.22882	7.22882	7.22882	7.22882	7.22882	7.22882	7.22882	8.7672	7.22882	7.22882	7.22882	7.22882	7.22882	7.22882	7.22882	7.22882	7.22882	7.22882	7.22882	7.22882	7.22882	7.22882	7.22882	7.22882	7.22882	7.22882	7.22882	7.22882	7.22882	7.22882	7.22882	7.22882	7.22882	7.22882	7.22882	7.22882	7.22882	7.22882	7.22882	7.22882
TFiLNO(1-2,1-2,1-3)	7.22882	7.22882	7.22882	7.22882	7.22882	7.22882	7.22882	7.22882	7.22882	7.22882	7.22882	7.22882	7.22882	7.22882	7.22882	7.22882	7.22882	7.22882	7.22882	7.22882	7.22882	7.22882	7.22882	7.22882	7.22882	7.22882	7.22882	7.22882	7.22882	7.22882	7.22882	7.22882	7.22882	7.22882	7.22882	7.22882	7.22882	7.22882	7.22882	7.22882	7.22882	7.22882	7.22882	7.22882	7.22882	7.22882	7.22882	7.22882	7.22882
Tgl	7.22882	7.22882	7.22882	7.85522	7.22882	7.22882	7.54206	7.22882	7.55713	8.75262	7.22882	7.22882	7.22882	7.22882	7.22882	7.22882	7.22882	7.22882	7.22882	7.22882	7.22882	7.22882	7.22882	7.22882	7.22882	7.22882	7.22882	8.96938	8.87499	9.041	9.68679	8.69191	7.22882	7.22882	7.22882	7.22882	7.22882	7.22882	7.22882	7.22882	7.22882	7.22882	7.22882	7.22882	7.22882	7.50411	7.22882	7.79408	7.22882
X3Glc3	9.70248	8.42247	9.50389	9.48596	9.39122	11.0814	10.5309	10.4197	11.6049	12.336	9.65437	9.86216	9.79519	9.81282	9.80612	9.77125	10.0523	10.2852	9.62605	9.33284	10.6183	9.38295	10.1838	9.46641	10.0141	9.33271	9.88542	9.44224	9.76738	9.53415	9.5068	9.58303	11.0609	9.85306	10.4766	9.96578	10.1076	10.3934	9.80743	9.43237	9.81884	10.544	11.1315	10.8863	10.9599	10.8499	11.2338	10.6148	10.3509
Xylb4	11.6726	11.6406	12.6774	12.1682	12.1307	10.8688	10.4743	10.4858	10.9913	11.5473	10.0247	10.9136	10.0894	10.2206	10.1262	10.135	10.2773	10.9473	10.1009	9.77553	10.8369	9.82608	10.6655	10.1817	10.5278	10.8668	10.5577	9.54429	9.73869	9.5381	9.71996	9.86559	11.7965	10.221	10.6029	11.43	9.8812	10.7903	10.0409	9.94827	10.2859	10.5011	10.9952	10.6701	11.0652	11.1934	11.6912	10.3496	10.1501
[truncated: 148 more columns]

## Sheet: IgM
Animal	Animal 10	Animal 10	Animal 10	Animal 10	Animal 10	Animal 11	Animal 11	Animal 11	Animal 11	Animal 11	Animal 12	Animal 12	Animal 12	Animal 12	Animal 12	Animal 12	Animal 13	Animal 13	Animal 13	Animal 13	Animal 13	Animal 13	Animal 14	Animal 14	Animal 14	Animal 14	Animal 14	Animal 15	Animal 15	Animal 15	Animal 15	Animal 15	Animal 16	Animal 16	Animal 16	Animal 16	Animal 16	Animal 19	Animal 19	Animal 19	Animal 19	Animal 19	Animal 20	Animal 20	Animal 20	Animal 20	Animal 20	Animal 22	Animal 22
Time Point	Pre	wk30	wk38	wk46	wk64	Pre	wk30	wk38	wk46	wk64	Pre	wk30	wk38	wk44	wk46	wk64	Pre	wk30	wk38	wk44	wk64	wk46	Pre	wk30	wk38	wk46	wk64	Pre	wk30	wk38	wk64	wk46	Pre	wk30	wk46	wk64	wk38	Pre	wk30	wk38	wk46	wk64	Pre	wk30	wk38	wk46	wk64	Pre	wk30
Label	Animal 10 | Pre	Animal 10 | wk30	Animal 10 | wk38	Animal 10 | wk46	Animal 10 | wk64	Animal 11 | Pre	Animal 11 | wk30	Animal 11 | wk38	Animal 11 | wk46	Animal 11 | wk64	Animal 12 | Pre	Animal 12 | wk30	Animal 12 | wk38	Animal 12 | wk44	Animal 12 | wk46	Animal 12 | wk64	Animal 13 | Pre	Animal 13 | wk30	Animal 13 | wk38	Animal 13 | wk44	Animal 13 | wk64	Animal 13 | wk46	Animal 14 | Pre	Animal 14 | wk30	Animal 14 | wk38	Animal 14 | wk46	Animal 14 | wk64	Animal 15 | Pre	Animal 15 | wk30	Animal 15 | wk38	Animal 15 | wk64	Animal 15 | wk46	Animal 16 | Pre	Animal 16 | wk30	Animal 16 | wk46	Animal 16 | wk64	Animal 16 | wk38	Animal 19 | Pre	Animal 19 | wk30	Animal 19 | wk38	Animal 19 | wk46	Animal 19 | wk64	Animal 20 | Pre	Animal 20 | wk30	Animal 20 | wk38	Animal 20 | wk46	Animal 20 | wk64	Animal 22 | Pre	Animal 22 | wk30
Vax Group	4	4	4	4	4	5	5	5	5	5	6	6	6	6	6	6	6	6	6	6	6	6	5	5	5	5	5	4	4	4	4	4	1	1	1	1	1	5	5	5	5	5	2	2	2	2	2	2	2
Dilution	100	100	100	100	100	100	100	100	100	100	100	100	100	100	100	100	100	100	100	100	100	100	100	100	100	100	100	100	100	100	100	100	100	100	100	100	100	100	100	100	100	100	100	100	100	100	100	100	100
Serum/Plasma	Plasma	Plasma	Plasma	Plasma	Plasma	Plasma	Plasma	Plasma	Plasma	Plasma	Plasma	Plasma	Plasma	Plasma	Plasma	Plasma	Plasma	Plasma	Plasma	Plasma	Plasma	Serum	Plasma	Plasma	Plasma	Plasma	Plasma	Plasma	Plasma	Plasma	Plasma	Serum	Plasma	Plasma	Plasma	Plasma	Serum	Plasma	Plasma	Plasma	Plasma	Plasma	Plasma	Plasma	Plasma	Plasma	Plasma	Plasma	Plasma
Date Ran	2011-01-13	2011-03-10	2011-01-14	2011-03-10	2011-04-06	2010-10-26	2011-03-10	2010-10-27	2011-03-10	2010-10-26	2011-01-04	2011-03-15	2011-01-06	2011-01-12	2011-03-15	2011-01-12	2011-01-04	2011-03-15	2011-01-06	2011-01-12	2011-01-12	2011-03-15	2010-10-26	2011-03-11	2010-10-27	2011-03-11	2010-10-26	2011-01-13	2011-03-10	2011-01-14	2011-04-06	2011-03-10	2011-01-04	2011-03-10	2011-03-10	2011-04-06	2011-06-14	2010-10-26	2011-03-11	2010-10-27	2011-03-11	2010-10-26	2011-01-13	2011-03-10	2011-01-14	2011-03-10	2011-04-06	2011-01-13	2011-03-10
Slide Batch	Batch T	Batch U	Batch U	Batch U	Batch V	Batch O	Batch U	Batch O	Batch U	Batch O	Batch T	Batch U	Batch T	Batch T	Batch U	Batch T	Batch T	Batch U	Batch T	Batch T	Batch T	Batch U	Batch O	Batch U	Batch O	Batch U	Batch O	Batch T	Batch U	Batch U	Batch V	Batch U	Batch T	Batch U	Batch U	Batch V	Batch W	Batch O	Batch U	Batch O	Batch U	Batch O	Batch T	Batch U	Batch U	Batch U	Batch V	Batch T	Batch U
Viral Load @ Time Point	N/A	N/A	N/A	2037420	333610	N/A	N/A	N/A	1439150	284120	N/A	N/A	N/A	744516700	24190700	6005910	N/A	N/A	N/A	299766100	1855420	1441900	N/A	N/A	N/A	94420000	1285059000	N/A	N/A	N/A	15933	99250	N/A	N/A	21650700	85635100	N/A	N/A	N/A	N/A	1962230	10970450	N/A	N/A	N/A	538570	389970	N/A	N/A
Outcome	Average Responder	Average Responder	Average Responder	Average Responder	Average Responder	Average Responder	Average Responder	Average Responder	Average Responder	Average Responder	Average Responder	Average Responder	Average Responder	Average Responder	Average Responder	Average Responder	Average Responder	Average Responder	Average Responder	Average Responder	Average Responder	Average Responder	Viremic	Viremic	Viremic	Viremic	Viremic	Good Responder	Good Responder	Good Responder	Good Responder	Good Responder	Viremic	Viremic	Viremic	Viremic	Viremic	Viremic	Viremic	Viremic	Viremic	Viremic	Viremic	Viremic	Viremic	Viremic	Viremic	Average Responder	Average Responder
2'FucLac	10.0595	7.22882	7.22882	9.09528	7.22882	10.4171	10.835	10.3966	7.22882	7.22882	10.8029	7.22882	10.6468	10.4045	10.5304	10.5921	7.22882	7.22882	7.22882	7.22882	7.22882	7.22882	7.22882	7.22882	7.22882	7.22882	7.22882	7.22882	7.22882	10.0041	8.64077	7.22882	11.8563	11.7496	12.0961	11.1475	12.1247	10.3862	9.82322	10.3173	12.1398	10.4399	11.0321	11.7005	11.6435	12.1548	9.82736	7.22882	7.22882
3'Sia-3-FL	7.22882	7.22882	7.22882	7.22882	7.22882	7.22882	7.22882	7.22882	7.22882	7.22882	7.22882	7.22882	7.22882	7.22882	7.22882	10.6849	11.5463	7.22882	7.22882	7.22882	9.16405	7.22882	7.22882	7.22882	7.22882	7.22882	7.22882	7.22882	7.22882	7.22882	7.22882	7.22882	7.22882	7.22882	7.22882	11.3661	7.22882	7.22882	7.22882	7.22882	7.22882	7.22882	7.22882	7.22882	12.0762	7.22882	7.22882	7.22882	7.22882
3'SLacNAc	7.22882	7.22882	7.22882	7.22882	7.22882	7.22882	7.22882	7.22882	7.22882	7.22882	7.22882	7.22882	9.02446	7.22882	10.4139	11.1018	7.22882	7.22882	7.22882	7.22882	7.22882	7.22882	9.37318	7.22882	7.22882	7.22882	7.22882	7.22882	7.22882	7.22882	7.22882	7.22882	7.22882	7.22882	7.22882	7.22882	7.22882	7.22882	7.22882	7.22882	7.22882	7.22882	12.1181	11.5633	7.22882	12.0372	10.9442	7.22882	7.22882
3'-sulpho-LeA	7.22882	7.22882	7.22882	7.22882	7.22882	7.22882	7.22882	7.22882	7.22882	7.22882	7.22882	7.22882	7.22882	7.22882	7.22882	7.22882	7.22882	7.22882	7.22882	7.22882	7.22882	7.22882	7.22882	7.22882	7.22882	7.22882	7.22882	7.22882	7.22882	7.22882	7.22882	7.22882	7.22882	7.22882	9.26752	7.22882	10.6524	7.22882	7.22882	7.22882	7.22882	7.22882	7.22882	10.4714	10.2743	11.1925	7.22882	7.22882	7.22882
3'-sulpho-LeX	7.22882	7.22882	7.22882	7.22882	7.22882	10.4144	10.0284	10.0398	9.14233	7.22882	7.22882	7.22882	7.22882	7.22882	7.22882	7.22882	7.22882	7.22882	7.22882	7.22882	7.22882	7.22882	7.22882	7.22882	7.22882	7.22882	7.22882	7.22882	7.22882	7.22882	10.3853	7.22882	10.6468	7.22882	10.2758	11.2037	10.4501	7.22882	7.22882	7.22882	7.22882	7.22882	11.5248	11.4172	11.7356	11.8594	10.3368	7.22882	7.22882
6'Slac	7.22882	7.22882	7.22882	7.22882	7.22882	8.63763	9.37501	7.22882	7.22882	7.22882	7.22882	7.22882	8.73908	7.22882	7.22882	7.22882	7.22882	7.22882	7.22882	7.22882	8.99514	10.1226	7.22882	7.22882	7.22882	7.22882	7.22882	7.22882	7.22882	7.22882	7.22882	7.22882	10.3999	10.8362	10.9496	7.22882	11.098	7.22882	7.22882	7.22882	9.40429	7.22882	7.22882	7.22882	9.19493	7.22882	7.22882	7.22882	7.22882
6'-sulpho-LeA	7.22882	7.22882	7.22882	7.22882	8.98903	7.22882	8.52665	7.22882	7.22882	7.22882	9.29645	9.81174	10.8193	10.8375	11.0947	11.0006	7.22882	7.22882	7.22882	7.22882	9.1327	8.34701	7.22882	7.22882	7.22882	7.22882	7.22882	7.22882	7.22882	7.22882	7.22882	7.22882	10.9364	10.5746	11.0069	10.8951	11.8269	7.22882	7.22882	7.22882	7.22882	7.22882	7.22882	10.6924	10.5767	11.1452	7.22882	7.22882	7.22882
6'-sulpho-LeX	7.22882	7.22882	7.22882	7.22882	7.22882	11.2609	10.8251	10.709	8.56354	7.22882	7.22882	7.22882	9.99908	9.36543	9.85097	7.22882	9.30363	7.22882	8.17316	7.22882	10.2485	9.84645	7.22882	7.22882	7.22882	7.22882	7.22882	7.22882	7.22882	7.22882	7.22882	7.22882	11.9023	11.5906	11.7857	7.22882	12.3414	7.22882	7.22882	7.22882	7.22882	7.22882	11.0797	11.4251	11.4861	11.8332	11.7232	7.22882	7.22882
Ac-A-Tn(Thr)-S-G - 05	7.22882	7.22882	7.22882	7.22882	7.22882	11.5882	11.3324	11.0137	8.46948	7.22882	10.5172	7.22882	10.2952	10.1995	10.1112	10.2316	10.2575	7.22882	7.22882	7.22882	12.371	12.2581	13.0601	11.5583	11.7203	8.49207	11.8055	8.69351	7.22882	10.6323	10.4644	10.2397	11.3894	11.0977	11.3515	10.4867	12.0873	11.0654	10.7307	10.9193	14.8183	12.8458	12.077	11.9904	12.1167	11.9448	9.18711	7.22882	7.22882
Ac-A-Tn(Thr)-S-G - 08	11.3476	7.22882	10.3567	10.5482	8.31683	13.0903	12.8085	12.3921	11.5766	10.9136	12.0612	9.93968	12.0025	11.8176	11.7938	12.2324	11.8307	7.22882	10.4858	10.1392	13.8953	13.2316	14.1642	13.3612	13.4855	11.7526	13.5698	12.4118	9.0919	12.7142	12.4397	12.2668	12.8179	12.8273	13.3373	12.4099	13.3634	12.2715	12.0374	12.1297	15.6478	14.2667	14.0137	13.7783	13.771	13.7779	11.9189	10.4337	11.2777
Ac-A-Tn(Thr)-S-G - 23	12.9268	10.5932	12.2453	12.2316	11.2493	14.3946	14.1724	13.8627	13.2363	12.7766	13.4637	12.089	13.2883	13.2789	13.358	13.6687	13.2811	10.8923	12.2288	11.924	14.7592	14.0926	15.6313	15.087	15.1221	14.2066	15.0909	13.9339	11.8813	14.1192	13.9046	13.5934	14.0982	13.9616	14.3111	14.1124	14.215	13.2603	13.0575	13.3186	16.1968	15.0146	15.3671	15.0506	15.0038	15.0224	13.848	12.2987	12.9544
Ac-G-V-Tn(Thr)-S-A-G - 04	10.2257	7.22882	7.22882	7.22882	7.22882	10.5471	10.3027	9.28909	7.22882	7.22882	10.38	7.22882	10.0625	10.1475	9.84953	10.1775	7.22882	7.22882	7.22882	7.22882	12.5892	11.7454	11.7675	9.77961	10.7739	7.22882	10.4081	7.22882	7.22882	7.22882	7.22882	7.22882	11.1956	10.6414	10.7001	7.22882	11.3932	10.1272	7.22882	9.86654	14.0067	10.6799	12.2172	12.0127	11.7276	11.8569	10.2057	7.22882	7.22882
Ac-G-V-Tn(Thr)-S-A-G - 21	11.7263	7.22882	10.5208	10.7597	9.51803	13.0946	12.9741	12.6013	11.4639	11.2524	12.4311	10.6018	12.1905	12.3206	11.9848	12.3837	11.894	7.22882	10.851	10.717	14.1321	13.1239	13.9686	13.0787	13.612	11.6685	13.5795	12.3846	9.93385	12.326	12.3179	11.9784	12.7849	12.6491	12.7209	11.1996	13.0596	12.44	11.7717	12.2533	15.1325	13.3486	14.0288	13.7177	13.6188	13.7692	12.1059	11.1432	11.375
Ac-P-Tn(Thr)-T-G - 05	10.7173	7.22882	9.78471	9.63021	7.22882	13.2633	13.2857	13.3274	12.1351	11.4013	11.997	8.30186	11.5703	11.5691	11.4611	11.5759	11.1896	7.22882	9.5974	8.31594	13.6102	12.5017	13.7587	12.2876	12.7459	10.6153	12.8185	10.5747	7.22882	10.7068	10.7414	10.1654	12.4479	12.3083	13.2164	11.1508	13.1089	11.2035	10.8956	11.199	14.96	12.661	13.7279	13.5978	13.484	13.4607	11.3925	7.22882	10.4477
Ac-P-Tn(Thr)-T-G - 08	11.8105	7.22882	10.9551	11.0457	9.93421	13.7926	13.6421	13.744	12.7796	12.1462	12.874	10.952	12.5534	12.6478	12.5354	12.5411	12.3004	7.22882	11.1232	10.9135	14.4296	13.1514	14.8176	13.809	14.3159	12.7595	14.5857	12.2048	8.93221	12.3116	12.1804	11.848	13.4157	13.28	13.8184	12.3486	13.682	12.13	11.7045	11.7895	15.4303	13.5672	14.6696	14.3646	14.4109	14.3628	12.833	10.6955	11.6653
Ac-P-Tn(Thr)-T-G - 22	12.9387	11.0064	12.5433	12.6162	11.4622	14.5533	14.447	14.429	13.7026	13.3118	13.6194	12.7643	13.5431	13.6786	13.5227	13.7058	13.5342	11.5453	12.4663	12.3714	14.9804	14.026	15.9224	15.497	15.7365	14.9348	15.9986	13.783	11.3197	13.7414	13.5679	13.4387	14.2444	13.957	14.3499	13.6203	14.3507	13.011	12.6311	12.7516	15.9803	14.781	15.5938	15.3706	15.2594	15.2762	14.1177	12.2274	12.9835
Ac-S-S-S-G	10.0255	7.22882	9.80183	8.46044	7.22882	7.22882	7.22882	7.22882	7.22882	7.22882	7.22882	7.22882	7.22882	7.22882	7.22882	7.22882	8.5488	7.22882	7.22882	9.88023	10.8545	9.86378	9.87147	7.22882	10.4616	11.8176	11.9302	7.22882	7.22882	7.22882	7.22882	7.22882	7.22882	7.22882	7.22882	7.22882	7.22882	7.22882	7.22882	10.0952	10.3041	7.22882	9.8656	8.41017	9.72691	8.44804	7.22882	7.22882	7.22882
Ac-S-TF(Ser)-S-G - 04	7.22882	7.22882	9.81032	8.42923	7.22882	12.0581	11.939	11.6615	10.6081	7.22882	10.7601	7.22882	11.3017	11.139	11.3512	11.3142	7.22882	7.22882	7.22882	7.22882	10.6526	10.0068	12.6068	11.801	12.2296	10.5228	13.7553	12.1247	8.87061	12.596	12.5609	11.6634	10.3156	10.7003	10.3727	7.22882	11.4528	11.3317	12.1146	12.4239	12.6689	10.3522	13.1452	13.2762	13.5359	13.404	11.1013	7.22882	7.22882
Ac-S-TF(Ser)-S-G - 16	13.1122	11.3905	12.5362	12.8731	11.544	14.4566	14.2881	14.0633	13.6278	12.8862	13.4819	12.5007	13.8353	13.5511	13.8068	13.8728	13.2271	11.2099	12.6075	12.2901	13.9118	13.3424	14.3604	13.4609	14.1012	12.4172	14.8242	14.2928	12.7444	14.3625	14.3902	13.632	13.1854	13.3002	13.2858	12.0186	13.6674	13.9673	14.1189	14.5506	14.8929	13.8614	15.6159	15.3164	15.3677	15.3096	14.1456	12.7147	13.1025
Ac-S-TF(Ser)-S-G - 28	13.3597	11.8867	13.196	13.3129	12.0936	14.6903	14.5396	14.4807	13.9644	13.4066	13.725	12.8967	14.1032	13.9089	14.1459	14.233	13.4363	11.7743	12.9158	12.7664	14.2539	13.639	14.4558	13.6625	14.5505	12.8295	15.0673	14.5412	13.1496	14.7347	14.7334	14.1591	13.3791	13.6041	13.6859	12.5831	13.9248	14.2628	14.6104	14.8326	15.1188	14.3487	15.9266	15.6395	15.6672	15.5923	14.5452	13.291	13.8077
Ac-S-Thr-S-A-G - 18	10.4584	7.22882	7.22882	9.16482	7.22882	7.22882	7.22882	7.22882	7.22882	7.22882	7.22882	7.22882	7.22882	7.22882	7.22882	7.22882	7.22882	7.22882	7.22882	7.22882	8.36693	7.22882	7.22882	7.22882	7.22882	10.3945	10.6157	7.22882	7.22882	7.22882	7.22882	7.22882	7.22882	7.22882	7.22882	7.22882	7.22882	7.22882	7.22882	9.23027	9.22351	7.22882	7.22882	7.22882	7.22882	7.22882	7.22882	7.22882	7.22882
Ac-S-Tn(Ser)-S-G - 04	7.22882	7.22882	7.22882	7.22882	7.22882	7.22882	10.3904	7.22882	7.22882	7.22882	8.52442	7.22882	8.3259	7.22882	7.22882	9.44866	7.22882	7.22882	7.22882	7.22882	10.1739	10.5094	10.5934	8.86896	10.279	7.22882	8.70928	7.22882	7.22882	9.765	9.71289	7.22882	7.22882	8.49703	11.2533	9.83947	10.6233	7.22882	9.26611	10.3123	13.4707	10.7367	12.2952	12.5274	12.3927	12.4056	9.19788	7.22882	7.22882
Ac-S-Tn(Ser)-S-G - 22	12.9334	10.6559	12.685	12.6192	11.0443	14.7042	14.3958	13.9677	13.384	13.8556	13.8761	12.4296	13.6221	13.4668	13.6766	14.0645	13.4122	11.058	11.9343	11.9557	13.745	13.5981	15.5934	14.8419	15.025	13.9742	15.3718	13.883	11.8631	14.0601	13.8923	13.5642	14.2704	13.9605	14.4215	14.1131	14.2442	13.1631	12.9123	13.333	16.0355	15.2815	15.2478	15.0758	14.9179	15.0063	13.8212	12.6149	13.2284
Ac-S-Tn(Ser)-S-G - 33	13.3093	11.3643	13.0958	13.1467	11.7749	15.2206	14.8545	14.6414	14.0134	14.3088	14.209	12.746	14.1124	14.0095	14.0782	14.5104	13.7071	11.3842	12.5727	12.4119	14.1656	14.1575	15.9854	15.2826	15.5599	14.5607	15.6798	14.2371	12.3431	14.2901	14.008	13.9684	14.5254	14.2836	14.529	14.2843	14.4719	13.6342	13.3565	13.8004	16.2488	15.4829	15.5465	15.2143	15.2448	15.2235	14.1699	13.1629	13.6342
Ac-S-Tn(Thr)-A-G - 04	7.22882	7.22882	7.22882	7.22882	7.22882	10.7156	10.6728	8.5104	7.22882	7.22882	10.7955	7.22882	10.5432	10.5435	10.8209	10.8312	7.22882	7.22882	7.22882	7.22882	10.9032	11.6452	12.2399	10.8234	11.2273	7.22882	11.4789	7.22882	7.22882	7.22882	7.22882	7.22882	10.9184	10.6795	11.5766	7.22882	11.7318	10.2695	8.49207	8.57838	14.4883	12.2013	12.1511	12.0586	12.0322	11.9562	8.48562	7.22882	7.22882
Ac-S-Tn(Thr)-A-G - 08	11.2963	7.22882	10.6375	11.0209	9.08691	12.4767	12.5548	11.843	10.721	9.98656	12.3759	10.5369	12.081	12.1815	12.258	12.729	11.0507	7.22882	10.0553	9.6006	12.3994	12.7912	13.9766	13.3952	13.4571	11.7568	13.7081	10.999	8.09706	11.2879	11.457	10.7768	12.7881	12.7482	13.4841	12.017	13.0386	11.6689	11.4436	11.7889	15.2695	13.7046	13.9791	13.8788	13.8032	13.8893	11.949	10.1741	11.3385
Ac-S-Tn(Thr)-A-G - 22	12.7982	11.4366	12.452	12.6313	11.4927	13.9483	13.945	13.5973	12.8309	12.2241	13.4874	12.8373	13.7104	13.513	13.6908	14.2392	12.9165	10.8541	11.9011	11.7172	13.9731	13.7398	15.6139	15.2699	15.3365	14.3788	15.4409	13.2273	11.4751	13.5694	13.3635	13.0552	13.8843	13.9969	14.3606	13.8125	14.1172	13.0761	12.9908	13.1331	15.9563	14.8415	15.3458	15.1483	15.0748	15.0894	13.9322	12.2241	13.0845
Ac-S-Tn(Thr)-G-G - 03	8.55582	7.22882	9.95128	10.08	7.22882	10.8928	10.5814	10.0873	7.22882	7.22882	11.0084	7.22882	10.7587	10.7777	11.045	11.0729	7.22882	7.22882	7.22882	7.22882	11.1234	11.721	13.0991	11.7038	12.0115	9.31119	12.2871	7.22882	7.22882	7.22882	7.22882	7.22882	11.0581	10.9371	11.2584	7.22882	11.9621	10.5967	10.6747	10.965	14.6947	12.6819	11.5165	11.935	11.7039	11.6279	8.54865	7.22882	9.22573
Ac-S-Tn(Thr)-G-G - 07	11.2674	7.22882	10.852	11.0856	10.1931	12.7848	12.447	12.0856	10.9355	10.499	12.5398	10.1928	12.3914	12.2904	12.2822	12.8429	10.9889	7.22882	9.7167	7.22882	12.6829	12.6933	14.3734	13.3262	13.4363	11.9568	13.7815	11.3632	7.22882	11.5449	11.6783	11.2417	12.7232	12.5735	13.2198	11.5918	13.1387	11.7179	11.6686	12.0011	15.3513	14.0351	13.9077	13.6641	13.7081	13.6244	11.735	10.5823	11.3139
Ac-S-Tn(Thr)-G-G - 19	12.8327	11.2831	12.4941	12.5711	11.6239	14.3646	14.0249	13.8834	13.0969	12.7316	13.7266	12.5732	13.685	13.7033	13.6448	14.4026	13.0856	10.4363	11.8679	11.5538	14.1225	13.8732	15.7338	15.3541	15.5764	14.7212	15.5073	13.6234	11.4573	13.8689	13.632	13.3768	13.9702	13.7504	14.1644	13.7262	13.996	12.9489	12.807	13.1539	16.0546	14.9166	15.3332	15.0675	14.9597	14.97	13.7135	12.3863	12.8228
Ac-S-Tn(Thr)-S-G - 04	7.22882	7.22882	7.22882	7.22882	7.22882	9.83032	10.809	7.22882	7.22882	7.22882	9.75872	7.22882	9.81248	9.00039	10.1082	10.0602	7.22882	7.22882	7.22882	7.22882	10.9622	11.4212	12.6301	11.2489	11.315	8.48553	11.8345	7.22882	7.22882	7.22882	7.22882	7.22882	10.252	10.7273	11.2599	9.5584	11.4025	9.98379	10.1238	10.2785	14.7344	12.3381	12.0405	11.9009	12.0732	12.0875	10.1418	7.22882	7.22882
Ac-S-Tn(Thr)-S-G - 24	12.7782	11.47	12.4246	12.7234	11.4187	14.4064	14.4501	13.7487	13.1687	12.8509	13.519	12.3897	13.4286	13.3597	13.4776	14.2443	13.2338	10.7594	12.0724	11.9197	14.7411	13.8519	15.7805	15.5279	14.9323	14.6405	15.6231	13.7445	12.003	13.8659	13.853	13.5471	14.2851	13.9487	14.2359	13.6803	14.1769	13.0789	13.2182	12.8498	16.0771	15.1462	15.3099	15.0714	14.975	15.0996	13.9523	12.2367	12.8155
Ac-S-Tn(Thr)-S-G HSA-04	7.22882	7.22882	7.22882	7.22882	7.22882	9.45963	10.725	7.22882	7.22882	7.22882	9.91133	7.22882	10.0623	9.45935	10.5007	10.1376	7.22882	7.22882	7.22882	7.22882	11.332	11.7121	12.3704	11.1162	11.2214	9.36919	11.5249	7.22882	7.22882	8.35353	10.0405	9.91694	10.7849	10.5612	11.1494	9.09413	11.5734	8.70029	8.64663	9.68677	14.5465	11.8722	11.8604	12.0163	12.0346	11.8494	10.6171	7.22882	7.22882
Ac-S-Tn(Thr)-S-G HSA-23	12.5634	10.717	12.232	12.2305	11.4813	14.208	14.0798	13.7703	13.0377	12.5255	13.1348	11.935	13.3014	13.2184	13.4127	13.9804	13.0009	10.3778	11.897	11.574	14.471	13.9251	15.6502	15.1206	15.3283	14.3082	15.5128	13.6499	11.4901	13.8874	13.6856	13.515	13.8027	13.7349	14.1266	13.5881	13.9788	13.0522	12.8366	13.0303	16.0185	15.0828	15.2147	14.9472	14.8908	14.9121	13.769	12.0633	12.6899
Ac-S-Tn(Thr)-Tn(Thr)-G - 05	10.9526	7.22882	10.1813	10.3238	7.22882	12.4963	12.2169	11.7897	10.4713	10.4856	12.1266	9.53427	11.6779	11.736	11.8584	12.168	11.0543	7.22882	8.84039	8.33355	12.9176	12.5415	14.7947	14.143	14.6547	12.8146	14.9802	11.0615	7.22882	10.9974	11.2863	10.7262	12.4168	12.2826	13.0199	10.4074	13.017	11.4883	10.9563	11.4048	14.8822	12.7736	14.2288	14.0344	14.046	14.0508	12.43	8.48802	10.6117
Ac-S-Tn(Thr)-Tn(Thr)-G - 09	12.1446	7.22882	11.5324	11.6542	10.5084	13.5305	13.2131	13.0989	11.8246	11.9851	13.0989	11.5263	12.9703	12.9197	12.928	13.0789	12.4103	7.22882	10.9139	10.7617	13.8034	13.355	15.786	15.3236	15.7109	14.5635	16.0857	12.5459	9.29548	12.7066	12.7633	12.2353	13.6647	13.2898	13.8254	12.0143	13.749	12.549	12.1937	12.5513	15.5683	14.2747	15.0684	14.6955	14.6745	14.7257	13.576	11.4398	12.1166
Ac-S-Tn(Thr)-Tn(Thr)-G - 22	12.9691	11.4246	12.6405	12.6314	11.8276	14.3159	14.1362	13.9398	13.1741	13.1163	13.7085	12.8592	13.7985	13.7734	13.6946	13.9037	13.5001	10.913	12.2075	12.1495	14.4657	14.0958	16.2822	15.9242	16.1042	15.4507	16.5285	13.6866	11.2544	13.8469	13.7097	13.5118	14.2169	13.9615	14.2596	13.1653	14.3259	13.3091	13.1864	13.5628	16.1052	15.1861	15.5152	15.2003	15.1241	15.2652	14.2655	12.5179	13.0926
Ac-S-Tn(Thr)-V-G - 04	7.22882	7.22882	7.22882	7.22882	7.22882	10.7368	10.6243	10.2534	7.22882	7.22882	9.29645	7.22882	9.32593	9.06509	10.2403	9.22778	7.22882	7.22882	7.22882	7.22882	11.0086	11.6291	11.8394	9.52082	10.9004	7.22882	10.8585	7.22882	7.22882	9.94399	10.6201	8.75944	10.9406	10.7894	11.1333	7.22882	11.7329	10.4993	9.3441	10.2444	14.3464	11.1162	11.7146	11.778	11.8568	11.8739	9.10942	7.22882	7.22882
Ac-S-Tn(Thr)-V-G - 22	11.2246	7.22882	10.3451	10.5365	7.22882	12.8903	12.7775	12.3464	11.0176	10.934	12.297	10.147	12.1188	12.2525	12.3447	12.4483	11.5375	7.22882	10.173	10.0149	12.6586	13.0534	13.8341	12.7796	13.3989	11.4481	12.9149	11.9586	8.71807	12.1678	12.3401	11.7074	12.8748	12.714	13.3391	11.0531	13.3181	11.9756	11.6946	12.1106	15.3082	13.3136	14.145	13.8627	13.875	13.8913	12.2418	9.8187	11.0117
Ac-TF(Ser)-G - 04	10.438	7.22882	10.5285	10.5493	7.22882	13.1107	13.2063	13.1255	12.6663	11.4279	11.1471	7.22882	11.5047	11.3906	11.4121	11.3917	11.6993	9.4141	11.2099	10.9323	12.9332	12.5432	13.1892	12.3442	12.7207	10.7495	13.658	12.4053	9.62655	12.7082	12.7886	11.9796	8.43204	8.50304	8.61269	7.22882	10.943	12.2307	12.7123	13.139	13.5895	11.6226	13.6075	13.9824	14.1315	13.9791	12.5079	8.44966	10.8242
Ac-TF(Ser)-G - 24	13.5451	12.238	13.1772	13.2782	12.2291	14.9238	14.6724	14.5219	14.1235	13.5889	13.7968	13.0857	14.2471	14	14.3075	14.2913	13.6384	12.1745	12.9567	12.7187	14.5795	13.9546	14.6006	13.8576	14.3036	12.7733	15.0612	14.7066	13.1114	14.7972	14.8146	14.3202	13.4249	13.542	13.6361	12.2545	13.9024	14.4836	14.866	15.122	15.3201	14.6026	15.9383	15.8202	15.8487	15.7309	14.8212	13.5441	13.9331
Ac-Tn(Ser)Tn(Ser)Tn(Ser)-G - 03	12.0036	7.22882	11.3066	12.0495	7.22882	12.1654	12.2278	11.4047	10.2726	11.8386	12.0795	10.0876	11.8152	11.6079	11.9132	12.0041	11.7594	7.22882	10.1886	10.114	12.7631	12.786	14.1425	13.5333	13.6007	11.7542	14.0523	12.3173	9.18088	12.6223	12.6375	12.0317	13.0306	13.3091	13.61	13.2489	13.3615	11.069	11.3497	12.0521	15.496	14.096	14.4822	14.2927	13.9575	14.4093	12.4082	10.2654	11.1397
Ac-Tn(Ser)-Tn(Ser)-Tn(Ser)-G - 16	13.6318	11.932	13.6113	13.7279	12.4226	14.9352	14.6165	14.6422	13.8562	14.2015	14.1845	13.0544	14.1782	13.9731	14.2847	14.3492	13.8791	11.6236	12.718	12.5081	14.223	14.1571	16.1782	15.8008	16.0291	15.1116	16.2775	14.2424	12.4447	14.444	14.3237	13.9122	14.7439	14.4292	14.9246	14.6276	14.7166	13.5367	13.6516	14.1136	16.2711	15.7409	15.6331	15.4046	15.387	15.3209	14.2374	13.2585	13.728
Ac-Tn(Ser)Tn(Ser)Tn(Ser)-G - 27	13.8485	12.5468	13.8988	14.1381	12.8221	15.3875	15.053	13.9975	14.2687	14.4526	14.4555	13.4707	14.3338	14.2052	14.431	14.6284	14.1074	12.0977	13.019	12.7545	14.4494	14.3102	16.3561	15.9995	15.2079	15.4151	16.3028	14.436	12.8035	14.5787	14.4451	14.2148	14.8871	14.716	14.9242	14.8112	14.9206	13.873	13.9457	14.2234	16.3361	15.8173	15.7721	15.6729	15.5561	15.5443	14.5173	13.5312	14.1645
Ac-Tn(Thr)-G - 21	13.4253	12.0369	13.3222	13.8516	12.262	15.3258	14.968	14.7969	14.0673	13.7232	14.4763	13.5668	14.5076	14.2204	14.2382	14.8947	14.079	11.877	12.8419	12.7085	14.677	14.4716	16.443	16.0631	16.3865	15.5673	16.4132	14.1204	12.1382	14.3659	14.1503	13.6954	14.6611	14.2307	14.4809	14.4712	14.5444	13.4667	13.2255	13.6388	16.274	16.0506	15.8384	15.4891	15.613	15.5861	14.4758	13.1728	13.6422
Ac-Tn(Thr)-Tn(Thr)-Tn(Thr)-G - 05	10.716	7.22882	9.81454	9.0631	7.22882	11.7995	11.2876	11.0664	10.1293	10.0146	11.2313	11.1025	12.041	12.18	11.7905	12.041	9.33901	7.22882	7.22882	7.22882	12.1402	12.4498	12.7316	11.4947	12.0414	9.62048	11.5628	9.27442	7.22882	10.5225	11.3543	10.227	11.9586	11.4398	11.6509	9.30416	11.9457	8.82524	7.22882	10.2828	13.6113	7.22882	13.2053	12.9533	12.8998	12.9878	11.2518	7.22882	10.3612
Ac-Tn(Thr)-Tn(Thr)-Tn(Thr)-G - 08	11.9512	7.22882	11.3711	11.4139	10.2217	12.7189	12.4179	12.0945	11.2772	11.1268	12.2857	12.0397	12.8471	12.9766	12.6949	12.7116	11.4295	7.22882	10.4735	9.74397	12.9764	12.9104	13.7966	12.8248	13.2388	11.7229	13.2304	11.4773	9.11864	11.9971	12.2431	11.4919	12.896	12.6072	12.7647	11.0783	13.0822	11.4052	10.6896	11.5251	14.4704	11.8149	14.173	13.8822	13.9109	13.9894	12.5727	10.7153	11.9307
Ac-Tn(Thr)-Tn(Thr)-Tn(Thr)-G - 20	12.935	11.3644	12.4641	12.7029	11.6093	13.9895	13.838	13.472	12.782	12.5344	13.5232	12.9864	13.8071	13.7247	13.7103	13.964	13.0466	10.8291	11.902	11.7093	14.1121	13.8103	14.924	14.2051	14.4121	13.2605	14.4911	13.3238	10.3636	13.5626	13.6082	13.2719	13.8296	13.7078	14.0388	12.6588	14.1557	12.8039	12.2291	13.046	15.43	13.7476	15.2253	14.9973	14.8856	14.9947	13.7026	12.3335	13.1165
Ac-T-Tn(Thr)-P-G - 04	10.2595	7.22882	7.22882	8.42923	7.22882	11.2763	11.4787	10.8247	9.64416	7.22882	11.3188	8.27273	11.2036	11.0327	10.961	10.9283	8.61956	7.22882	7.22882	7.22882	11.087	11.6517	14.1755	13.1749	13.6013	12.0522	13.7354	7.22882	7.22882	10.2049	10.4477	8.20083	12.5683	12.4921	12.6333	10.717	12.9007	9.3108	8.53704	9.94496	14.664	12.0899	13.4528	13.5394	13.7401	13.6084	11.5433	7.22882	9.75427
Ac-T-Tn(Thr)-P-G - 08	11.9336	7.22882	11.1846	11.3342	9.58656	12.6562	12.7549	12.0259	11.5	10.5556	12.398	11.4598	12.5151	12.3787	12.5657	12.4966	11.1521	7.22882	10.091	10.0178	12.5272	12.4714	14.8708	14.1975	14.1623	13.3604	14.5782	10.9672	9.08106	11.4874	11.4784	10.8237	13.2062	13.4126	13.6994	12.3654	13.7253	11.284	11.0543	11.0855	15.2357	13.7608	14.5078	14.4286	14.5103	14.4755	13.1589	10.4615	11.806
Ac-T-Tn(Thr)-P-G - 21	13.0712	11.4975	12.7343	12.8086	11.7994	14.3638	14.1657	13.8919	13.3168	12.8899	13.47	13.01	13.5972	13.4867	13.5128	13.5253	12.9339	10.7605	11.883	11.8207	13.9716	13.7955	15.7083	14.9621	15.1176	14.3946	15.5932	12.9185	10.3836	12.9484	13.07	12.611	14.045	13.9545	14.2781	13.6924	14.259	12.7615	12.3711	12.7594	15.8947	15.0222	15.2476	15.0243	15.026	14.9539	14.0064	12.1547	13.0501
Ac-V-Tn(Thr)-S-G - 04	7.22882	7.22882	7.22882	7.22882	7.22882	7.22882	7.22882	7.22882	7.22882	7.22882	7.22882	7.22882	7.22882	7.22882	7.22882	7.22882	8.53666	7.22882	7.22882	7.22882	11.6235	11.4531	10.7485	7.22882	7.22882	7.22882	7.22882	7.22882	7.22882	7.22882	7.22882	7.22882	9.21237	9.35981	9.42455	7.22882	10.9603	9.752	7.22882	7.22882	13.8214	10.7669	10.349	10.4724	10.3811	10.2769	7.22882	7.22882	7.22882
Ac-V-Tn(Thr)-S-G - 08	10.8949	7.22882	7.22882	7.22882	7.22882	11.5622	11.4181	11.0814	9.58975	8.61943	10.8644	7.22882	10.6657	10.3752	10.2794	10.5274	11.3241	7.22882	10.205	10.1204	13.6487	12.8472	12.9083	11.6461	11.912	9.32591	12.0572	10.738	7.22882	11.4268	11.2378	10.9222	11.9777	11.9662	12.0347	8.54303	12.6877	11.5015	10.9786	11.0556	14.88	13.1885	12.9846	12.9024	12.9067	12.6583	10.6425	7.22882	10.3411
Ac-V-Tn(Thr)-S-G - 19	12.5366	8.49703	11.5026	11.5639	10.4724	13.6983	13.5413	13.2385	12.3412	12.1432	12.7553	10.9657	12.7384	12.4855	12.6468	12.8178	12.8939	10.4272	11.7658	11.6938	14.5223	13.8317	14.7156	14.0094	14.2503	12.752	14.2966	13.3028	10.9475	13.5303	13.275	13.0782	13.5442	13.4066	13.7759	12.2108	13.6962	12.9798	12.5214	12.8052	15.906	14.8796	14.7827	14.4573	14.4558	14.5158	13.0158	11.7957	12.3494
Adi - 04	12.5345	10.4433	11.9349	11.6864	10.3421	14.8032	14.5522	14.343	14.0516	13.8566	12.696	11.0305	13.21	12.9531	12.9053	13.1177	11.7592	7.22882	10.4828	10.3946	13.5933	12.4128	14.5006	13.9517	14.3016	13.3378	14.5685	11.0712	9.61766	11.4369	11.2763	10.8949	13.1661	12.8534	13.0901	14.0837	13.3933	12.7856	13.2094	13.669	14.7664	13.8567	15.6633	15.3701	15.5999	15.5407	14.7853	10.8158	11.2484
Adi - 17	14.2536	12.6876	14.1846	13.9277	12.9087	16.0295	15.5703	15.5163	14.9949	14.8409	15.1272	14.1062	14.9882	14.984	14.925	15.307	14.446	12.1118	13.4197	13.6007	15.423	14.598	16.1785	15.9087	16.17	15.3892	16.2353	14.5101	12.5182	14.6592	14.4024	14.0683	15.2462	14.7742	15.0861	15.0697	15.0964	14.9405	15.387	15.5012	15.9674	15.4573	16.3089	16.0294	16.0746	16.1346	15.1974	13.5982	13.6944
AGE30	7.22882	7.22882	7.22882	7.22882	7.22882	7.22882	7.22882	7.22882	7.22882	7.22882	7.22882	7.22882	7.22882	7.22882	7.22882	7.22882	7.22882	7.22882	7.22882	7.22882	7.22882	7.22882	7.22882	7.22882	7.22882	7.22882	7.22882	7.22882	7.22882	7.22882	7.22882	7.22882	7.22882	7.22882	7.22882	7.22882	7.22882	7.22882	7.22882	7.22882	7.22882	7.22882	7.22882	7.22882	7.22882	7.22882	7.22882	7.22882	7.22882
AGE60	7.22882	7.22882	7.22882	7.22882	7.22882	7.22882	7.22882	7.22882	7.22882	7.22882	7.22882	7.22882	7.22882	7.22882	7.22882	7.22882	7.22882	7.22882	7.22882	7.22882	7.22882	7.22882	7.22882	7.22882	7.22882	7.22882	7.22882	7.22882	7.22882	7.22882	7.22882	7.22882	7.22882	7.22882	7.22882	7.22882	7.22882	7.22882	7.22882	7.22882	7.22882	7.22882	7.22882	7.22882	7.22882	7.22882	7.22882	7.22882	7.22882
AGE90	7.22882	7.22882	7.22882	7.22882	7.22882	7.22882	7.22882	7.22882	7.22882	7.22882	7.22882	7.22882	7.22882	7.22882	7.22882	7.22882	7.22882	7.22882	7.22882	7.22882	7.22882	7.22882	7.22882	7.22882	7.22882	7.22882	7.22882	7.22882	7.22882	7.22882	7.22882	7.22882	7.22882	7.22882	7.22882	7.22882	7.22882	7.22882	7.22882	7.22882	7.22882	7.22882	7.22882	7.22882	7.22882	7.22882	7.22882	7.22882	7.22882
A-LeB hexa	11.098	7.22882	10.752	10.838	7.22882	11.6569	11.2458	11.0295	10.3413	8.55399	10.559	9.76348	10.4672	11.0728	11.7395	11.1042	7.22882	7.22882	7.22882	7.22882	10.7088	10.4203	12.641	11.0193	11.7349	11.5804	12.3046	11.0733	8.67187	11.4303	10.7993	10.6923	10.2594	10.2594	10.7175	12.932	10.8097	13.6322	14.1036	14.6842	14.2421	12.9541	12.4541	12.1212	12.7124	12.3996	10.7388	7.22882	7.22882
Alpha-1-acid glycoprotein	7.22882	7.22882	7.22882	10.7148	7.22882	7.22882	7.22882	7.22882	7.22882	7.22882	7.22882	7.22882	7.22882	7.22882	7.22882	7.22882	7.22882	7.22882	7.22882	7.22882	7.22882	8.38904	7.22882	7.22882	7.22882	7.22882	7.22882	7.22882	7.22882	7.22882	7.22882	7.22882	7.22882	7.22882	7.22882	7.22882	7.22882	7.22882	7.22882	7.22882	7.22882	7.22882	7.22882	7.22882	7.22882	7.22882	7.22882	7.22882	7.22882
Alpha-fetoprotein	7.22882	7.22882	7.22882	7.22882	7.22882	7.22882	7.22882	7.22882	7.22882	7.22882	7.22882	7.22882	7.22882	7.22882	7.22882	7.22882	7.22882	7.22882	7.22882	7.22882	7.22882	7.22882	7.22882	7.22882	7.22882	7.22882	7.22882	7.22882	7.22882	7.22882	7.22882	7.22882	7.22882	7.22882	7.22882	7.22882	7.22882	7.22882	7.22882	7.22882	7.22882	7.22882	7.22882	7.22882	7.22882	10.2827	7.22882	7.22882	7.22882
alphaGal	12.5186	10.4307	12.1161	11.6938	9.8931	12.7039	12.5422	12.4889	11.6466	10.8766	11.0909	7.22882	11.0522	10.9492	11.1173	11.3349	13.3832	7.22882	12.1079	12.1424	12.3572	13.0553	11.5008	10.586	11.0607	10.1701	11.4372	10.2664	7.22882	11.3744	10.8001	10.6165	10.7712	11.2011	11.4092	9.07868	11.7403	12.3013	11.9083	12.1582	12.2646	10.8569	13.4572	13.3964	13.7363	13.5403	12.6697	7.22882	7.22882
alphaGal-6-deoxy	13.0714	11.5737	12.6019	12.2481	11.0461	13.3972	13.002	13.2065	12.1775	11.6452	11.3594	9.83534	11.5033	11.4707	11.498	11.8673	13.0913	7.22882	11.5682	11.5954	11.9873	13.0482	12.21	11.0772	11.8621	10.7633	11.9357	10.7022	8.09706	11.5505	11.2933	11.1884	11.5042	11.5318	11.8309	9.09413	12.2856	12.9641	12.5826	13.0941	12.7712	11.4693	13.4684	13.4837	13.5508	13.394	13.0478	10.2046	10.7057
Ara5	13.7083	10.254	12.7338	12.7777	10.7167	14.2689	13.8696	13.7465	12.8492	12.5282	12.7399	11.721	13.0485	12.7805	13.1728	13.1339	13.4335	11.2717	12.8532	12.4375	13.6757	13.5935	13.1665	12.5297	13.3863	13.9384	13.6239	13.6656	12.1297	13.7413	13.3344	13.0384	13.3773	13.1894	12.9343	11.3907	13.6073	13.9658	13.2676	13.6962	14.0491	13.0292	15.1162	14.6854	14.7988	14.4889	13.0064	13.5641	13.955
Bdi	13.8355	11.8982	13.3307	13.2421	11.5905	14.0971	13.9484	13.8096	13.217	12.4664	13.8319	11.6256	13.6027	13.2722	13.3657	13.6465	14.0072	11.8279	13.315	13.2642	13.7735	15.2652	13.8139	13.001	13.7047	12.5291	13.6715	12.9272	11.7534	13.737	13.2964	13.1255	13.3145	13.663	13.7138	11.8285	13.9532	13.5917	13.407	13.5921	13.6042	12.912	14.7491	14.7427	14.8644	15.1178	13.4819	12.5142	12.1429
BG-A	13.7392	12.3862	13.5506	13.6495	12.786	15.2517	15.0127	14.8052	14.2917	13.9876	13.7248	13.0387	14.0557	14.0396	14.2636	14.3536	13.9601	11.7529	12.9875	12.8616	14.0491	14.1046	15.4324	14.9998	14.9913	14.2813	15.3986	14.3538	12.0861	14.3364	14.0144	13.6941	13.8493	13.5354	13.9903	14.4758	13.9524	14.8723	15.3428	15.5268	16.1013	15.3219	15.5739	15.1678	15.4488	15.2509	14.2602	13.072	13.2851
BG-A1	12.1446	9.99643	11.2976	11.3402	10.0135	12.7118	13.2361	12.422	12.2397	11.3182	10.7152	10.0425	10.4897	10.4763	10.9314	10.6814	12.4915	10.673	11.851	11.7377	12.1649	12.3905	11.9404	11.0949	11.172	10.7882	11.9067	10.1195	9.12393	10.2232	10.2546	9.05974	10.4257	11.0997	10.9278	7.22882	11.5231	12.7077	12.1008	12.2565	12.9733	11.8852	13.7628	13.6608	13.4085	13.4425	12.0459	10.5173	10.9874
BG-B (Dextra)	11.4457	7.22882	10.7321	11.0806	7.22882	7.22882	10.556	10.2511	7.22882	7.22882	7.22882	7.22882	9.14911	8.31002	9.96785	10.1914	7.22882	7.22882	7.22882	7.22882	7.22882	10.3569	7.22882	7.22882	7.22882	7.22882	7.22882	10.7603	7.22882	10.8936	10.6817	10.7472	7.22882	10.5779	10.6922	7.22882	10.6125	7.22882	7.22882	7.22882	7.22882	7.22882	12.5858	11.8955	12.3703	12.219	10.2452	7.22882	7.22882
BG-B (EMD)	10.5994	7.22882	10.9551	10.0182	7.22882	7.22882	10.1648	7.22882	8.53905	7.22882	9.44084	7.22882	8.64466	8.3131	8.81552	8.62924	7.22882	7.22882	7.22882	7.22882	7.22882	10.3864	7.22882	9.64865	7.22882	8.37407	7.22882	10.5605	7.22882	10.9373	9.84405	10.2483	8.70339	8.48879	9.81967	7.22882	10.7987	7.22882	7.22882	7.22882	9.65219	7.22882	10.6787	10.3701	11.9258	11.0216	7.22882	7.22882	7.22882
BG-H1	12.9224	11.9813	13.0374	12.7942	12.1121	13.979	13.688	13.4297	12.9504	13.0021	13.7432	12.2702	13.7685	13.6892	13.4891	14.2197	13.8625	11.9144	13.4825	13.2647	14.0238	14.1775	14.6757	14.0024	14.5836	13.5778	14.439	12.4889	11.958	13.5499	13.44	12.8587	13.3506	13.4535	13.6295	13.646	13.8783	11.2257	13.4314	12.698	12.8112	12.2354	14.323	14.3257	14.504	14.5607	13.5699	7.22882	7.22882
BG-H2	10.5338	7.22882	10.4868	10.2106	7.22882	11.0656	11.6844	10.9415	10.6709	7.22882	8.53055	11.1573	11.58	11.0394	11.5003	12.4275	10.8881	7.22882	9.44001	8.9393	10.5458	11.1675	8.70291	7.22882	7.22882	7.22882	8.69009	10.5585	8.06991	10.8729	10.7009	10.1446	10.1237	10.0292	10.8305	7.22882	10.6955	9.80343	11.4175	10.8843	12.7448	8.58708	12.3273	12.0415	12.2233	12.1015	9.31128	7.22882	7.22882
BSA	7.22882	7.22882	7.22882	7.22882	7.22882	7.22882	7.22882	7.22882	7.22882	7.22882	7.22882	7.22882	7.22882	7.22882	7.22882	7.22882	7.22882	7.22882	7.22882	7.22882	7.22882	7.22882	7.22882	7.22882	7.22882	7.22882	7.22882	7.22882	7.22882	7.22882	7.22882	7.22882	7.22882	7.22882	7.22882	7.22882	7.22882	7.22882	7.22882	7.22882	7.22882	7.22882	7.22882	7.22882	7.22882	7.22882	7.22882	7.22882	7.22882
BSA-#2	7.22882	7.22882	7.22882	7.22882	7.22882	7.22882	7.22882	7.22882	7.22882	7.22882	7.22882	7.22882	7.22882	7.22882	7.22882	7.22882	7.22882	7.22882	7.22882	7.22882	7.22882	7.22882	7.22882	7.22882	7.22882	7.22882	7.22882	7.22882	7.22882	7.22882	7.22882	7.22882	7.22882	7.22882	9.09528	7.22882	7.22882	7.22882	7.22882	7.22882	7.22882	7.22882	7.22882	7.22882	9.23652	8.46661	7.22882	7.22882	7.22882
BSM	12.1617	7.22882	12.2647	12.2637	10.127	13.5764	13.2858	13.2364	12.2452	12.0641	7.22882	10.7004	12.3677	12.2062	12.0741	12.4187	7.22882	7.22882	10.3053	9.17013	12.7253	11.2796	13.2225	11.9595	12.8448	10.9694	11.8877	11.4055	9.17324	11.6972	11.5681	10.9223	7.22882	11.898	11.697	7.22882	12.5193	13.3081	13.1877	13.4286	14.2664	13.2266	13.7064	13.6436	13.613	13.7528	12.1093	9.23515	10.9983
BSM (asialo)	12.7568	8.75111	12.5369	12.4963	11.2038	13.9669	13.1963	13.3382	11.9744	13.4156	12.2473	11.9466	12.7922	12.7459	12.8272	12.9746	7.22882	9.00195	11.3532	11.0854	13.644	13.2083	14.1476	12.5887	13.3249	11.366	13.4275	12.9959	10.6003	12.9887	13.3098	12.0347	12.2421	13.3066	12.8295	12.887	13.6795	13.5351	13.177	13.6993	14.2924	13.963	14.235	13.5349	13.7846	13.7815	13.0493	11.6214	11.4526
BSM (deacetylated)	11.2241	7.22882	10.9358	11.1366	7.22882	13.0006	12.3377	12.7254	11.2631	11.3695	7.22882	7.22882	11.4241	11.4647	10.9309	11.324	8.74619	7.22882	7.22882	7.22882	11.466	9.48484	12.6664	11.1193	12.1524	9.42836	10.9493	10.1338	7.22882	10.4595	10.7352	7.22882	9.43696	10.0512	9.19143	7.22882	11.0168	12.531	12.6095	12.8284	13.2532	12.3402	12.4566	11.9791	12.3468	12.2723	11.2881	7.22882	7.22882
BSM (ox)	7.22882	7.22882	7.22882	7.22882	7.22882	7.22882	7.22882	7.22882	7.22882	7.22882	7.22882	7.22882	7.22882	7.22882	7.22882	7.22882	7.22882	7.22882	7.22882	7.22882	7.22882	7.22882	7.22882	7.22882	7.22882	7.22882	7.22882	7.22882	7.22882	7.22882	7.22882	7.22882	7.22882	7.22882	7.22882	7.22882	7.22882	7.22882	7.22882	7.22882	7.22882	7.22882	7.22882	8.58463	7.22882	8.57325	7.22882	7.22882	7.22882
CEA	7.22882	7.22882	7.22882	7.22882	7.22882	7.22882	7.22882	7.22882	7.22882	7.22882	7.22882	7.22882	7.22882	7.22882	7.22882	7.22882	7.22882	7.22882	7.22882	7.22882	7.22882	7.22882	7.22882	7.22882	7.22882	7.22882	7.22882	7.22882	7.22882	7.22882	7.22882	7.22882	7.22882	7.22882	7.22882	7.22882	7.22882	7.22882	7.22882	7.22882	7.22882	7.22882	7.22882	7.22882	7.22882	7.22882	7.22882	7.22882	7.22882
Cellobiose	15.3886	13.3822	15.1723	15.1274	13.7033	16.1774	15.8137	15.9166	15.1677	15.0461	14.6579	13.0676	14.7826	14.489	14.616	14.7227	15.1021	13.5403	14.4676	14.2948	15.7988	15.1149	13.8896	13.1753	14.0638	12.706	13.7795	14.149	12.8258	14.4475	14.1294	13.8021	14.0792	13.9087	13.721	12.794	14.0938	15.0851	14.3217	14.9553	15.2418	14.4137	15.6939	15.357	15.5266	15.3543	14.278	15.5081	15.5637
Cellotriose	15.4424	13.6912	15.1779	15.0479	13.6638	16.1856	15.7609	15.662	15.2284	14.3189	14.6419	13.3119	14.9058	14.6105	14.6753	14.8233	15.2439	13.4595	14.4419	14.0405	15.6804	15.1348	14.2124	13.1262	13.8947	12.6809	13.8297	14.0987	12.9563	14.3819	14.0738	13.9086	13.8732	14.1032	13.8627	12.5728	14.2413	15.2053	14.5249	14.9112	15.172	14.4747	15.9787	15.6599	15.7492	15.5918	14.8051	15.1611	15.1763
Chito 3	12.9814	11.4767	13.3875	13.5975	11.4981	11.5058	14.2903	12.861	13.1594	11.0119	12.8004	11.9269	12.0874	12.7337	13.2759	12.0695	11.4281	10.8941	11.7362	11.2887	14.1979	13.1791	11.5139	13.0856	12.51	11.6288	10.4901	13.4087	12.5193	15.0926	14.6475	14.1181	13.7308	14.7125	14.9384	13.9517	14.6501	11.309	12.8409	12.0058	14.0541	11.6761	14.3382	14.9703	14.9705	14.9159	11.311	12.2133	13.3058
Chito 3 - 20	14.318	12.5574	14.2847	14.1556	12.7152	15.1765	14.8493	14.8932	14.0538	15.2343	14.5833	13.3116	14.3065	14.2805	14.4383	14.6971	14.2355	12.3233	13.5081	13.2738	15.4116	14.5474	15.0891	14.5773	15.026	13.7988	14.8647	14.813	13.4705	15.44	15.1858	14.8202	15.5144	15.2566	15.3356	14.8202	15.6863	14.2997	14.4867	14.9123	14.9945	14.4374	16.0177	15.6066	15.7731	15.6153	14.6776	13.6858	14.008
Cy3	17.0609	17.1335	16.9527	17.0222	16.8219	17.526	17.065	17.3946	17.003	17.5963	16.8406	16.9875	16.6454	16.729	16.903	16.7529	17.0381	16.8931	16.5629	16.8364	16.6303	16.7786	17.6054	16.7924	17.38	16.8328	17.5904	17.0721	16.9858	17.0296	17.3492	17.0714	17	17.0802	17.0704	17.1618	16.9607	17.6227	16.7384	17.3633	16.8933	17.6339	16.8711	17.0195	16.9439	16.9978	17.1235	16.8891	17.0711
Cy5	12.4227	13.2853	12.8484	13.3334	12.6634	13.122	13.5505	13.0381	13.4855	12.2451	12.4356	12.9404	12.1843	11.918	12.7507	12.5665	12.2831	12.4297	12.0539	12.7202	13.1788	12.8007	12.3242	12.8637	11.4767	12.0402	11.9566	12.7169	12.6982	12.3568	13.2443	13.0208	12.5267	13.5687	13.5814	12.715	12.1822	12.6648	12.2665	11.708	12.5605	11.8625	12.8805	13.6321	13.019	13.5199	13.0202	12.3799	12.5055
DSLNT	7.22882	7.22882	7.22882	7.22882	7.22882	7.22882	7.22882	7.22882	7.22882	7.22882	7.22882	7.22882	8.86197	7.22882	10.5136	11.2492	7.22882	7.22882	7.22882	7.22882	7.22882	7.22882	7.22882	7.22882	7.22882	7.22882	7.22882	7.22882	7.22882	7.22882	7.22882	7.22882	7.22882	7.22882	7.22882	7.22882	7.22882	7.22882	7.22882	7.22882	7.22882	7.22882	7.22882	7.22882	7.22882	7.22882	7.22882	7.22882	7.22882
DTVPLPTAHG-TF(Thr)-SASSTG	7.22882	7.22882	7.22882	7.22882	7.22882	7.22882	7.22882	7.22882	7.22882	7.22882	7.22882	7.22882	7.22882	7.22882	7.22882	7.22882	7.22882	7.22882	7.22882	7.22882	10.8679	7.22882	7.22882	7.22882	7.22882	7.22882	7.22882	7.22882	7.22882	7.22882	7.22882	7.22882	7.22882	7.22882	7.22882	7.22882	8.34396	7.22882	7.22882	7.22882	9.56181	7.22882	8.51304	7.22882	9.4826	7.22882	7.22882	7.22882	7.22882
DTVPLPTAHG-TF(Thr)-TF(Ser)-ASSTG	7.22882	7.22882	7.22882	7.22882	7.22882	7.22882	7.22882	7.22882	7.22882	7.22882	7.22882	7.22882	7.22882	7.22882	7.22882	7.22882	7.22882	7.22882	7.22882	7.22882	10.4001	9.51851	7.22882	7.22882	7.22882	7.22882	7.22882	7.22882	7.22882	7.22882	7.22882	7.22882	7.22882	10.1077	10.5919	7.22882	11.1651	7.22882	7.22882	7.22882	9.47266	7.22882	10.4189	10.4146	10.1812	9.31498	7.22882	7.22882	7.22882
DTVPLPTAHGTSASSTG	7.22882	7.22882	7.22882	7.22882	7.22882	7.22882	7.22882	7.22882	7.22882	7.22882	7.22882	7.22882	7.22882	7.22882	7.22882	7.22882	7.22882	7.22882	7.22882	7.22882	7.22882	9.47051	7.22882	7.22882	7.22882	7.22882	7.22882	7.22882	7.22882	7.22882	7.22882	7.22882	8.43847	7.22882	7.22882	7.22882	9.16776	7.22882	7.22882	7.22882	10.4792	7.22882	12.3132	12.2266	12.6807	12.0933	10.7747	7.22882	7.22882
DTVPLPTAHGT-TF(Ser)-ASSTG	7.22882	7.22882	7.22882	7.22882	7.22882	7.22882	7.22882	7.22882	7.22882	7.22882	7.22882	7.22882	7.22882	7.22882	7.22882	7.22882	7.22882	7.22882	7.22882	7.22882	7.22882	8.98506	7.22882	7.22882	7.22882	7.22882	7.22882	7.22882	7.22882	7.22882	7.22882	7.22882	7.22882	11.188	10.6406	7.22882	11.6853	7.22882	7.22882	7.22882	10.2513	7.22882	10.7867	11.0861	11.5101	11.2157	7.22882	7.22882	7.22882
DTVPLP-TF(Thr)-AHGTSASSTG	7.22882	7.22882	7.22882	7.22882	7.22882	7.22882	7.22882	7.22882	7.22882	7.22882	7.22882	7.22882	7.22882	7.22882	7.22882	7.22882	7.22882	7.22882	7.22882	7.22882	10.297	10.0652	7.22882	7.22882	7.22882	7.22882	7.22882	7.22882	7.22882	7.22882	7.22882	7.22882	7.22882	7.22882	7.22882	7.22882	7.22882	7.22882	7.22882	7.22882	11.8925	7.22882	9.80942	9.57474	10.7874	10.4928	7.22882	7.22882	7.22882
FABP	9.27585	7.22882	9.67746	10.3164	7.22882	11.8944	12.5274	11.8731	11.7961	11.2857	10.8124	9.90366	10.5564	10.7821	10.8869	10.7619	10.9939	9.53943	10.5971	11.047	11.6973	12.1	8.65092	11.2774	11.1682	12.4905	11.0535	9.99978	9.46555	9.98995	10.5651	10.3505	11.4516	10.2495	10.8501	7.22882	10.3582	10.3423	11.6369	10.9981	11.7852	9.28624	12.2126	12.4821	12.3712	13.284	12.4078	7.22882	9.14608
fetuin	7.22882	7.22882	7.22882	11.2597	7.22882	7.22882	7.22882	7.22882	7.22882	7.22882	7.22882	7.22882	7.22882	7.22882	7.22882	7.22882	7.22882	7.22882	7.22882	7.22882	7.22882	7.22882	7.22882	7.22882	7.22882	7.22882	7.22882	7.22882	7.22882	7.22882	7.22882	7.22882	7.22882	7.22882	7.22882	7.22882	7.22882	7.22882	7.22882	7.22882	7.22882	7.22882	7.22882	8.44804	7.22882	8.54441	7.22882	7.22882	7.22882
fetuin (asialo)	7.22882	7.22882	7.22882	10.9009	7.22882	7.22882	7.22882	7.22882	7.22882	7.22882	7.22882	7.22882	7.22882	7.22882	7.22882	7.22882	7.22882	7.22882	7.22882	7.22882	7.22882	7.22882	7.22882	7.22882	7.22882	7.22882	7.22882	7.22882	7.22882	7.22882	7.22882	7.22882	7.22882	7.22882	7.22882	7.22882	7.22882	7.22882	7.22882	7.22882	7.22882	7.22882	11.1628	11.026	10.955	11.2353	7.22882	7.22882	7.22882
Fetuin (ox)	7.22882	7.22882	7.22882	10.7275	7.22882	7.22882	7.22882	7.22882	7.22882	7.22882	7.22882	7.22882	7.22882	7.22882	7.22882	7.22882	7.22882	7.22882	7.22882	7.22882	7.22882	7.22882	7.22882	7.22882	7.22882	7.22882	7.22882	7.22882	7.22882	7.22882	7.22882	7.22882	7.22882	7.22882	7.22882	7.22882	7.22882	7.22882	7.22882	7.22882	7.22882	7.22882	9.69403	7.22882	9.68326	9.37299	7.22882	7.22882	7.22882
Forssman Di - 04	10.9814	7.22882	10.6422	10.6793	7.22882	15.6479	15.0248	14.9756	14.3454	14.4291	12.3906	10.6991	12.6351	12.5764	12.1466	13.5748	11.5329	7.22882	10.0361	10.2109	12.0057	11.4803	14.1398	13.8388	13.9928	12.119	14.0921	11.933	10.938	12.243	12.0635	11.4992	14.3661	13.945	14.0069	13.4609	14.1869	13.1231	13.8472	14.415	14.827	13.7894	15.2534	14.9103	15.1312	15.0542	14.1003	10.6167	11.2936
Forssman Di - 21	14.1327	12.5214	13.9929	13.9384	12.6037	16.3943	15.9387	15.8958	15.4196	15.5935	15.0974	13.9986	14.9298	14.8317	14.8092	15.463	14.595	12.4238	13.686	13.4354	15.0323	14.5247	16.0179	15.909	15.7258	15.0729	16.2019	14.9028	13.4887	15.0572	14.9368	14.6489	15.4625	15.084	15.2108	14.9232	15.2105	15.3558	15.4747	15.6579	16.2344	15.6834	16.2342	15.9454	16.1417	16.0311	15.3082	13.3946	13.8366
Forssman Di - 31	14.4643	13.0492	14.3178	14.2396	13.0668	16.4261	16.0331	15.8929	15.628	15.6192	15.0741	14.2437	15.1219	15.0112	14.9257	15.6284	14.8096	12.6841	13.7488	13.7616	15.0426	14.6915	16.2254	15.9977	16.1688	15.308	16.3216	15.0442	13.6467	15.2879	15.1261	14.8276	15.3889	15.0221	15.1044	15.1187	15.2855	15.3041	15.6341	15.6703	16.3126	15.7842	16.347	16.0652	16.2307	16.1379	15.3846	13.7614	13.9482
Fuc, Sia-LNnH-APD-HSA	7.22882	7.22882	9.86021	10.996	10.0295	11.9376	11.3643	11.2523	10.3025	7.22882	9.41392	10.0553	11.4956	11.613	12.6739	11.8604	10.7234	7.22882	10.4294	10.1271	12.1792	12.3335	11.4918	11.1454	10.6151	10.2174	12.4791	7.22882	7.22882	7.22882	7.22882	7.22882	11.1302	8.41655	11.037	7.22882	11.8808	7.22882	7.22882	9.73727	11.6823	12.5208	11.6233	11.5224	11.9327	11.9618	10.4087	7.22882	7.22882
Fuc-a - 04	10.8961	7.22882	10.5413	10.7715	7.22882	11.9825	12.002	11.8371	10.4615	7.22882	10.341	7.22882	10.161	9.44592	10.6173	11.6471	10.9921	7.22882	10.4221	7.22882	11.1831	11.605	10.3075	7.22882	10.4696	11.2001	11.9796	9.44243	7.22882	10.7244	9.17989	10.4711	9.59552	10.2759	10.5319	10.7152	11.0714	10.7479	10.3173	10.8736	10.6443	7.22882	13.5792	13.3071	13.468	13.2734	10.456	11.0348	11.5658
Fuc-a - 22	12.5904	10.356	12.2224	12.1851	10.4427	13.9823	13.8998	14.0319	13.058	12.3041	12.3712	10.6263	12.4726	12.2226	12.6872	12.9078	13.224	11.6617	12.6366	12.2906	13.5102	13.3718	12.8443	11.7956	12.6652	13.763	14.256	12.4414	10.2246	12.7247	12.3092	12.2874	11.6108	12.1057	13.3094	12.8928	13.7819	12.9901	11.9836	12.8307	12.5897	11.6231	14.9542	14.523	14.6601	14.6651	12.7736	13.3694	14.0741
Fuc-b - 04	10.6408	7.22882	9.71862	10.4047	7.22882	7.22882	7.22882	7.22882	7.22882	7.22882	7.22882	7.22882	7.22882	7.22882	7.22882	7.22882	7.22882	7.22882	7.22882	7.22882	7.22882	7.22882	7.22882	7.22882	7.22882	7.22882	7.22882	7.22882	7.22882	7.22882	7.22882	7.22882	7.22882	7.22882	7.22882	10.2279	7.22882	7.22882	7.22882	7.22882	7.22882	7.22882	10.3146	10.2892	10.5527	10.6061	7.22882	7.22882	13.2734
Fuc-b - 22	11.6827	7.22882	11.0297	11.3775	9.94945	13.0539	12.9972	12.9402	11.7562	10.7488	11.3129	9.29713	11.3088	11.2343	11.5279	11.9699	11.1172	7.22882	10.1715	10.0873	11.555	11.2182	11.5916	10.5914	11.3417	9.13164	10.9151	10.5135	9.16813	10.7178	10.3902	10.3627	11.1886	10.8401	10.8946	12.4054	11.4723	10.0605	8.57451	10.1642	10.7295	8.66353	13.6971	13.3889	13.5121	13.6498	11.9807	12.2101	14.1237
G2M4	13.8086	11.1669	13.2694	13.3102	11.8318	14.502	13.9464	14.1534	13.2286	12.7743	13.0676	12.1244	13.3648	13.1959	13.2193	13.4759	12.5386	11.2259	12.1911	11.4423	13.2723	12.8022	12.9175	11.928	12.6071	11.5381	12.7169	12.6568	10.8567	12.8857	13.2187	12.7351	12.4847	12.4396	12.4752	10.7868	12.9374	13.1404	12.9242	13.356	13.515	12.7606	13.6683	13.2006	13.5592	13.3781	11.9768	13.2665	13.9835
GA1 - 06	7.22882	8.50902	10.4868	10.4723	7.22882	13.1323	12.8904	12.6021	12.0183	11.1825	12.6964	11.8198	13.5031	13.156	13.4892	13.3875	11.2658	7.22882	10.8374	10.261	11.719	12.0865	11.6318	10.5422	11.4029	7.22882	11.2789	10.7731	7.22882	11.3034	11.2432	10.5929	10.5482	11.4229	11.5527	7.22882	11.4059	13.1042	13.0456	14.0873	14.3478	13.3256	11.9048	12.3961	12.2052	12.5675	7.22882	11.4321	12.8452
GA1 - 20	12.4989	11.2331	12.4742	12.4699	10.9178	13.989	13.6957	13.6121	12.8887	12.4397	13.6489	12.9562	14.0128	14.0297	14.1303	14.3472	12.9001	10.8718	12.2112	12.082	13.1423	13.3879	13.3248	12.4866	13.171	11.4205	13.0043	12.7681	10.9001	13.22	13.1107	12.5957	12.7198	13.0384	12.9951	11.0053	12.9995	14.0759	14.0482	14.6351	14.9879	14.5175	13.6211	13.4864	13.5046	13.7039	11.4745	12.4312	13.4365
GA1di	7.22882	7.22882	10.9494	11.0554	9.54573	11.8517	11.9882	11.3535	10.2843	7.22882	11.546	10.249	13.0062	12.2533	12.547	12.5781	11.1212	7.22882	10.9772	10.3367	12.5735	12.3065	11.6373	11.2271	11.2535	7.22882	11.1967	10.2799	7.22882	11.0517	10.9206	10.105	9.19729	11.0506	11.1856	7.22882	11.8583	12.9601	13.3263	14.0911	14.4294	13.5345	12.2101	12.5019	12.9685	12.9737	11.2568	10.5389	11.3017
GA2di - 04	7.22882	7.22882	7.22882	7.22882	7.22882	11.137	12.3465	11.5051	10.6504	7.22882	7.22882	7.22882	8.75069	7.22882	10.366	9.98186	8.61379	7.22882	7.22882	7.22882	9.91283	11.7478	7.22882	7.22882	7.22882	7.22882	7.22882	7.22882	7.22882	7.22882	7.22882	7.22882	7.22882	7.22882	12.5172	7.22882	10.5444	7.22882	7.22882	9.60649	12.727	9.36848	12.1262	11.7242	11.6337	12.0259	8.38872	7.22882	9.60869
GA2di - 16	11.1319	9.53061	11.2201	11.2872	9.06991	13.9122	13.8575	13.6189	12.8284	12.1045	12.0196	10.6306	12.7313	12.2238	12.9617	12.9836	12.8492	10.4161	12.3998	12.2152	13.3975	13.7934	12.3627	12.0097	12.3347	11.094	12.2538	11.5002	9.37083	11.9751	11.8769	11.2899	12.7675	12.3732	13.756	11.666	12.9525	12.2585	12.8437	12.8719	14.0304	12.7548	14.5414	14.1771	14.2699	14.2768	12.5597	10.7855	12.0915
GA2di - 37	12.4303	11.4946	12.5266	12.7076	11.5049	14.8213	14.7168	14.4362	13.8912	13.2327	13.3586	12.5018	13.5161	13.313	14.0793	13.9355	13.757	11.9092	13.6099	13.1491	14.5207	14.824	14.2488	13.9738	14.1997	13.2202	14.151	12.7776	11.4133	13.4251	13.2529	12.8866	13.6817	13.6115	14.5037	13.1216	13.7669	13.6697	13.5513	13.7545	14.2631	13.3832	15.4243	15.3718	15.347	15.4245	13.9758	11.8421	12.8901
GA2di (accurate)	12.5981	11.1847	12.5033	12.7515	11.458	14.2923	14.4835	13.7268	13.5745	12.5563	13.3994	12.2243	13.5915	13.3158	14.0208	14.1328	13.931	12.0692	13.6295	13.4569	14.5347	14.5899	14.5769	14.4979	14.471	13.5113	14.5452	13.0769	10.9781	13.1369	13.2444	12.7769	14.0615	13.6628	14.3814	13.3015	14.2326	13.1032	13.5881	13.2193	15.2452	13.0409	15.5814	15.211	15.342	15.2303	14.1337	11.7857	12.8478
Gal3	13.496	12.0524	12.6086	12.8693	11.3523	13.253	13.7344	13.3962	12.9464	11.9759	12.4067	11.1749	12.3852	12.5549	12.7514	13.0171	12.923	11.1524	13.2121	13.4134	13.7635	14.8271	13.1428	11.6213	12.846	10.8709	13.0348	12.4244	11.0245	12.6898	12.0626	12.6219	11.148	12.7902	12.7715	9.82023	13.2637	12.6712	12.2724	13.3404	12.5042	11.7712	14.4283	14.5349	14.1819	14.722	12.9041	12.1091	12.4317
Gal-a	14.861	13.3605	14.4177	14.3702	13.0954	15.7276	15.4427	15.3158	14.748	14.1451	14.9846	13.8116	14.8605	14.7462	15.0296	15.0316	15.4349	13.6285	14.4067	14.547	15.2519	15.1886	14.9627	14.1701	14.7771	14.4263	15.01	14.2283	12.9381	14.42	14.3256	14.4182	14.9197	15.0433	15.3106	14.7739	15.0367	15.0124	14.7905	15.0271	15.0127	14.3206	16.4438	16.2762	16.3792	16.2377	15.2456	14.2825	14.3509
Gala1-2Gal	12.1604	9.31136	11.5078	11.1758	8.9524	11.7271	12.1141	11.6913	11.1213	8.75309	11.5757	8.26684	11.7692	11.7425	11.6977	11.4944	13.8284	11.4191	12.7846	12.5793	12.6596	14.4045	11.7009	11.0991	12.0205	9.40429	11.5044	11.2609	9.07561	12.2347	11.6281	11.6188	11.6026	12.4687	12.6583	10.7827	12.7428	10.3952	8.56833	9.92838	10.7706	7.22882	13.8539	13.6929	13.8371	14.1509	12.1056	8.49432	9.72479
Gala1-4Galb	14.0493	12.3381	13.4342	13.5406	12.4433	15.823	15.1674	15.1446	14.8981	14.5708	14.235	13.5127	14.7938	14.5064	14.8773	14.7413	14.4158	12.9611	13.7014	13.568	14.2107	14.3696	14.0733	13.5118	14.1361	13.2371	14.2992	14.0213	12.8286	14.0435	13.7337	13.6526	14.9483	14.7929	15.0137	13.0863	15.1514	14.8057	14.2825	14.6317	15.2144	14.8001	16.503	16.161	16.2984	16.2734	15.2698	14.8454	14.0564
Gala3-type1	12.5472	10.677	11.9212	11.5896	10.4968	12.9371	12.6593	12.7536	11.9309	11.2207	11.3779	7.22882	11.0054	11.2181	10.9428	11.1668	11.6153	7.22882	9.81779	9.85405	11.183	11.3775	12.3266	10.9905	11.795	10.6349	11.6461	7.22882	7.22882	10.2264	9.31638	9.01773	7.22882	7.22882	8.53271	7.22882	10.3319	12.0344	12.1588	12.58	12.6085	12.3475	12.9024	13.0986	13.1396	13.1552	11.4856	7.22882	7.22882
Gal-b	13.8817	11.8326	13.4718	13.4715	11.7909	15.7209	15.272	15.1806	14.7222	14.4208	14.6107	13.5437	14.733	14.3674	14.7947	14.7396	14.4028	12.8087	13.5242	13.5074	14.1666	14.0805	13.9362	13.3441	14.3251	13.2737	14.3445	14.2092	12.1435	14.3771	14.073	13.8565	15.1437	15.1834	15.1934	13.3723	15.5367	14.4755	13.7825	14.4426	14.9158	14.5914	16.5935	16.2814	16.4017	16.2958	15.3087	14.0195	14.1315
Galb1-6Man-a	13.2583	10.9572	13.0545	12.8324	11.5985	14.9165	14.5524	14.6785	13.9794	13.6845	14.1501	12.9688	14.1321	13.8721	14.4396	14.3682	13.3131	11.5045	12.9254	12.7027	13.2617	13.6105	12.619	12.1822	13.2008	11.3152	12.4657	13.7754	11.7462	13.6381	13.4145	13.1974	12.0353	13.0754	13.0279	11.4499	13.9104	13.8195	13.2202	13.9285	14.6932	14.0636	16.2172	15.6894	15.8467	15.8655	14.6083	13.0131	12.8592
Galilli	13.8584	12.5811	13.29	13.0762	11.9874	14.0276	13.9692	14.0248	13.3897	12.853	13.7856	11.9879	13.4257	13.6726	13.5299	13.6993	14.4438	9.51392	13.4509	13.5544	13.8947	14.4124	13.2923	12.4885	13.0807	12.3902	13.2671	12.7509	10.6782	13.2818	12.999	12.7561	12.7451	13.2583	13.2158	11.3638	13.6966	13.6579	13.5804	13.6417	13.6973	12.6015	14.7579	14.5334	14.6001	14.7216	13.799	11.8952	12.0214
GalNAc-a - 04	12.527	10.7755	12.6582	12.0045	10.4203	13.5865	13.4076	13.0343	12.0772	11.7643	12.5984	10.5237	12.3224	12.0086	11.968	12.2502	11.4396	7.22882	10.1744	10.1051	12.4027	12.5905	14.9721	14.3032	14.4699	13.266	14.6303	11.5915	9.93152	11.646	11.4138	11.1728	12.8483	13.0726	14.0211	11.6701	13.5656	11.5442	11.3955	12.2492	15.303	13.742	14.698	14.619	14.5072	14.4946	12.6728	10.1918	10.7404
GalNAc-a - 22	14.5516	13.4167	14.7294	14.4903	13.0601	15.7225	15.2056	15.2331	14.522	14.4079	14.4607	12.9837	14.386	14.109	14.2148	14.6503	13.8401	12.3647	13.0476	13.1705	14.6535	14.6002	16.4806	16.2067	16.5622	15.6952	16.6395	14.3951	12.5844	14.5994	14.1105	13.9828	14.7526	14.5651	14.8277	14.0233	15.2913	14.0485	13.7531	14.3224	16.1734	16.0325	16.0834	15.811	15.9155	15.8092	14.4873	13.7079	13.8672
GalNAca1-6Galb - 04	11.9101	7.22882	11.456	11.4579	7.22882	13.1448	13.1576	12.6947	11.965	11.7271	12.6752	11.1472	12.4136	12.0619	12.4499	12.2534	12.518	10.0525	11.5258	11.1442	12.8972	12.9389	15.2174	14.5306	14.8311	13.6141	15.0966	12.2225	9.46555	12.7103	12.2758	12.0446	13.3467	13.6435	14.1945	13.8682	14.0785	11.8118	11.4092	12.0856	15.5383	14.526	15.7336	15.405	15.4736	15.4858	14.2663	10.8298	11.5881
GalNAca1-6Galb - 22	14.0811	12.6846	14.1449	14.1868	12.5798	15.7232	15.3109	15.1973	14.5344	14.6924	14.6038	13.6406	14.6202	14.4226	14.6459	14.6941	14.4563	12.744	13.2824	13.6029	14.8126	14.5959	16.4053	16.0948	16.3621	15.6751	16.604	14.8436	13.461	15.1351	14.7849	14.6536	15.1608	14.8318	15.1661	14.7522	15.2147	14.3554	13.9059	14.2011	16.1147	16.062	16.4912	16.0839	16.2794	16.0875	15.2466	14.1163	14.1946
GalNAc-b	13.2837	12.0481	13.1964	13.3125	12.3338	14.9486	14.6492	14.6495	14.0784	13.5201	13.8282	12.688	13.8648	13.8308	14.0479	14.3868	13.7741	11.9369	13.4843	13.0179	14.2799	14.3111	15.098	14.1286	14.7625	13.6062	15.1073	13.0839	11.4473	13.5454	13.2154	13.0506	13.8456	13.6973	14.4499	14.1897	14.0418	13.8575	13.1823	14.0781	15.6855	15.2427	16.0024	14.8968	15.9059	15.8691	14.4191	13.2847	13.5745
Gb4	7.22882	7.22882	7.22882	7.22882	7.22882	11.3893	11.3092	11.0942	10.3045	7.22882	7.22882	7.22882	7.22882	7.22882	7.22882	10.1543	7.22882	7.22882	7.22882	7.22882	10.7597	7.22882	7.22882	7.22882	7.22882	7.22882	7.22882	7.22882	7.22882	7.22882	7.22882	7.22882	7.22882	7.22882	7.22882	7.22882	7.22882	7.22882	7.22882	7.22882	7.22882	7.22882	7.22882	9.14223	9.36821	9.19515	7.22882	7.22882	7.22882
Glc-a	14.7931	13.0369	14.4457	14.4605	12.8819	15.0449	14.8232	14.7453	14.0434	13.361	14.6235	12.8949	14.6771	14.4	14.4902	14.661	14.1676	12.495	13.517	13.4761	14.7258	14.3033	13.6515	12.7604	13.3538	12.2016	13.7523	14.5126	12.4473	14.3664	13.5862	13.6755	13.8898	13.9493	13.8853	12.2956	14.3822	13.5933	13.1446	14.0039	14.435	13.3546	15.8652	15.5399	15.6139	15.4437	14.0171	14.0621	13.8041
Glca1-6Glca1-4Glca1-4Glcb	14.0161	12.6233	13.8706	13.7574	12.2406	13.9266	14.0066	13.6663	13.2121	11.7825	14.0155	12.7043	14.0143	13.9153	13.7421	13.6265	12.513	10.9641	11.9826	11.9945	13.1077	12.8176	12.7934	11.8325	12.2439	10.8013	11.58	13.5139	12.0733	13.3835	13.0852	12.7369	13.3891	13.5238	13.328	11.1097	13.8764	11.7637	11.57	12.2498	13.1196	12.2428	15.6919	15.4167	15.3492	15.3107	13.9917	13.8197	13.5749
Glc-b	15.4799	13.4136	15.2552	15.0687	13.5505	16.5001	16.0988	16.3224	15.615	15.4548	15.5502	13.9897	15.6231	15.342	15.418	15.5077	15.2104	14.3827	15.2143	15.0501	16.1519	15.6931	15.2453	14.3145	15.1244	14.3149	15.1038	15.1297	13.6693	15.3528	15.0069	14.7579	14.6291	14.8492	14.6765	13.5558	15.2614	15.5876	15.0209	15.6905	15.6327	15.0987	16.5022	16.1305	16.3198	16.1226	15.0792	15.9555	15.9661
GlcNAca1-4Galb - 03	7.22882	7.22882	10.7321	10.0517	7.22882	10.8743	10.8315	10.7369	7.22882	7.22882	7.22882	7.22882	7.22882	7.22882	7.22882	7.22882	7.22882	7.22882	7.22882	7.22882	7.22882	7.22882	10.6393	9.26992	10.6246	7.22882	7.22882	7.22882	7.22882	7.22882	7.22882	7.22882	10.1079	10.556	11.1113	7.22882	11.3567	7.22882	7.22882	7.22882	7.22882	7.22882	12.7804	12.5454	12.8888	12.8441	9.40097	7.22882	7.22882
GlcNAca1-4Galb - 20	12.9889	10.9119	13.4006	12.8608	11.2579	14.326	14.0915	13.9981	13.3368	12.3622	13.4578	11.2089	13.0014	12.8011	12.5405	13.0881	13.004	10.9538	12.3135	12.2952	13.3224	12.8702	13.969	13.3869	13.8948	12.0583	12.865	12.7407	10.9987	13.1851	13.0425	12.435	14.0268	13.8228	14.0678	12.657	14.3309	13.5394	13.0823	13.5568	13.5178	12.5195	15.144	14.9985	15.2148	15.0702	13.5372	11.4485	11.4804
GlcNAc-b	14.6393	12.8354	14.5616	14.4358	13.0143	15.8848	15.4192	15.4397	14.6854	14.7032	15.2664	14.0374	15.2108	14.9562	15.1654	15.6413	14.6394	12.5193	14.205	13.9688	15.8121	14.8247	15.1636	14.4971	15.0233	13.8063	14.7107	14.2907	12.6586	14.6998	14.2519	13.9813	15.4622	15.0274	15.2108	14.065	15.4128	14.7803	14.5937	15.0802	15.0587	14.3131	16.1619	15.8863	15.8974	15.8766	14.713	14.5674	14.6023
GlcNAc-Man3	7.22882	7.22882	7.22882	7.22882	7.22882	7.22882	7.22882	7.22882	7.22882	7.22882	7.22882	7.22882	7.22882	7.22882	7.22882	7.22882	7.22882	7.22882	7.22882	7.22882	7.22882	7.22882	7.22882	7.22882	8.5722	7.22882	7.22882	7.22882	7.22882	7.22882	7.22882	7.22882	7.22882	7.22882	7.22882	7.22882	7.22882	7.22882	7.22882	7.22882	7.22882	7.22882	7.22882	7.22882	7.22882	7.22882	7.22882	7.22882	7.22882
GlcNAc-Man5	7.22882	7.22882	7.22882	7.22882	7.22882	7.22882	7.22882	7.22882	7.22882	7.22882	7.22882	7.22882	7.22882	7.22882	7.22882	7.22882	7.22882	7.22882	7.22882	7.22882	7.22882	7.22882	7.22882	7.22882	7.22882	7.22882	7.22882	7.22882	7.22882	7.22882	7.22882	7.22882	7.22882	7.22882	7.22882	7.22882	7.22882	7.22882	7.22882	7.22882	7.22882	7.22882	7.22882	7.22882	7.22882	7.22882	7.22882	7.22882	7.22882
glycophorin (asialo)	10.7137	7.22882	10.1976	10.3617	7.22882	12.6226	11.8156	12.5013	10.918	10.9898	7.22882	7.22882	11.7868	11.3816	11.4521	11.7203	9.11266	7.22882	10.4086	9.65532	12.1601	12.8319	13.1887	11.6599	12.9041	9.82534	13.8091	11.9381	7.22882	11.917	12.1029	10.8758	9.01713	10.1937	10.6462	7.22882	11.1473	13.2723	12.5105	13.5155	13.2326	12.4666	14.4283	13.6889	13.9181	13.7425	12.5951	7.22882	10.0706
Glycophorin A	7.22882	7.22882	7.22882	7.22882	7.22882	7.22882	7.22882	7.22882	7.22882	7.22882	7.22882	7.22882	7.22882	7.22882	7.22882	7.22882	7.22882	7.22882	7.22882	7.22882	7.22882	7.22882	7.22882	7.22882	7.22882	7.22882	7.22882	7.22882	7.22882	7.22882	7.22882	7.22882	7.22882	7.22882	7.22882	7.22882	7.22882	7.22882	7.22882	7.22882	7.22882	7.22882	7.22882	7.22882	7.22882	7.22882	7.22882	7.22882	7.22882
GM1a	10.9515	7.22882	10.6037	10.5423	7.22882	13.4271	13.5038	13.2397	12.624	11.5084	11.7199	10.6891	12.4603	12.0781	12.544	12.3397	10.257	7.22882	7.22882	7.22882	11.9014	10.6545	10.9553	10.3015	10.629	8.49207	11.0214	10.9212	8.95317	11.4554	11.521	10.8778	11.2206	11.1559	11.0457	7.22882	11.5097	12.4196	12.1148	12.168	14.2522	11.7929	11.6425	11.5628	11.3376	10.924	7.22882	7.22882	10.3099
GM3	7.22882	7.22882	7.22882	7.22882	7.22882	9.89682	10.3743	7.22882	7.22882	7.22882	7.22882	7.22882	8.80369	7.22882	7.22882	7.22882	7.22882	7.22882	7.22882	7.22882	9.98089	10.3024	7.22882	7.22882	7.22882	7.22882	7.22882	7.22882	7.22882	8.94347	7.22882	7.22882	10.3487	10.9401	11.0534	8.4197	11.3223	7.22882	7.22882	7.22882	9.72906	7.22882	7.22882	7.22882	9.22154	7.22882	7.22882	7.22882	7.22882
Hep-5000	7.22882	7.22882	7.22882	7.22882	7.22882	7.22882	7.22882	7.22882	7.22882	7.22882	7.22882	7.22882	7.22882	7.22882	7.22882	8.34517	7.22882	7.22882	7.22882	7.22882	7.22882	7.22882	7.22882	7.22882	7.22882	7.22882	7.22882	7.22882	7.22882	7.22882	7.22882	7.22882	7.22882	7.22882	7.22882	7.22882	7.22882	7.22882	7.22882	7.22882	7.22882	7.22882	7.22882	7.22882	7.22882	7.22882	7.22882	7.22882	7.22882
Hep-N-acetylated	7.22882	7.22882	7.22882	7.22882	7.22882	7.22882	7.22882	7.22882	7.22882	7.22882	7.22882	7.22882	7.22882	7.22882	7.22882	7.22882	7.22882	7.22882	7.22882	7.22882	7.22882	7.22882	7.22882	7.22882	7.22882	7.22882	7.22882	7.22882	7.22882	7.22882	7.22882	7.22882	7.22882	7.22882	7.22882	7.22882	7.22882	7.22882	7.22882	7.22882	7.22882	7.22882	7.22882	7.22882	7.22882	7.22882	7.22882	7.22882	7.22882
HSA	7.22882	7.22882	7.22882	7.22882	7.22882	7.22882	7.22882	7.22882	7.22882	7.22882	7.22882	7.22882	7.22882	7.22882	7.22882	7.22882	7.22882	7.22882	7.22882	7.22882	7.22882	7.22882	7.22882	7.22882	7.22882	7.22882	7.22882	7.22882	7.22882	7.22882	7.22882	7.22882	7.22882	7.22882	7.22882	7.22882	7.22882	7.22882	7.22882	7.22882	7.22882	7.22882	7.22882	7.22882	7.22882	7.22882	7.22882	7.22882	7.22882
HSA (recomb)	7.22882	7.22882	7.22882	7.22882	7.22882	7.22882	7.22882	7.22882	7.22882	7.22882	7.22882	7.22882	7.22882	7.22882	7.22882	7.22882	7.22882	7.22882	7.22882	7.22882	7.22882	7.22882	7.22882	7.22882	7.22882	7.22882	7.22882	7.22882	7.22882	7.22882	7.22882	7.22882	7.22882	7.22882	7.22882	7.22882	7.22882	7.22882	7.22882	7.22882	7.22882	7.22882	7.22882	7.22882	7.22882	7.22882	7.22882	7.22882	7.22882
hsp90	7.22882	7.22882	7.22882	7.22882	7.22882	7.22882	7.22882	7.22882	7.22882	7.22882	7.22882	7.22882	7.22882	7.22882	7.22882	7.22882	7.22882	7.22882	7.22882	7.22882	7.22882	7.22882	7.22882	7.22882	7.22882	7.22882	7.22882	7.22882	7.22882	7.22882	7.22882	7.22882	7.22882	7.22882	7.22882	7.22882	7.22882	7.22882	7.22882	7.22882	7.22882	7.22882	7.22882	7.22882	7.22882	7.22882	7.22882	7.22882	7.22882
Hya8	13.4468	9.25234	13.3348	13.0809	11.6592	13.6436	13.3623	13.4973	12.095	12.2571	12.8878	11.5713	13.0316	12.645	12.7786	14.4043	13.3385	12.717	13.8325	13.3136	13.447	14.0001	12.706	11.5934	13.0902	11.1809	13.8213	11.4391	10.9619	13.8853	12.8679	12.795	13.7179	13.1148	13.3421	12.5039	13.7548	12.422	12.2367	12.9635	12.9262	11.6613	14.5901	14.3905	14.4624	14.3281	12.8744	11.1627	11.0748
Hya9	13.7476	11.9957	13.8489	13.5827	11.8284	14.6117	14.1077	13.9516	13.021	13.055	13.6221	13.9044	14.8736	14.9267	14.6261	14.5175	13.7471	13.2733	13.7664	13.4922	14.3335	14.4096	14.306	13.3589	13.852	12.2201	13.4924	12.85	11.1772	13.9268	13.333	13.1698	13.7017	13.6703	13.7687	11.7445	14.1973	13.9751	13.2565	13.9774	13.8833	12.2223	15.5001	15.4868	15.6352	15.3835	14.3081	12.7537	13.5799
Hybrid-M5N4B	7.22882	7.22882	7.22882	7.22882	7.22882	7.22882	7.22882	7.22882	7.22882	7.22882	7.22882	7.22882	7.22882	7.22882	7.22882	7.22882	7.22882	7.22882	7.22882	7.22882	7.22882	7.22882	7.22882	7.22882	7.22882	7.22882	7.22882	7.22882	7.22882	7.22882	7.22882	7.22882	7.22882	7.22882	7.22882	7.22882	7.22882	7.22882	7.22882	7.22882	7.22882	7.22882	7.22882	7.22882	7.22882	7.22882	7.22882	7.22882	7.22882
iLNO	11.9145	7.22882	11.9173	11.6637	10.5975	13.6712	12.9113	13.0981	11.8092	12.5493	10.453	8.38311	11.6424	11.8272	12.0226	11.6209	7.22882	7.22882	7.22882	7.22882	10.1469	10.4602	12.9854	12.0325	12.6597	10.65	12.3488	11.1618	7.22882	12.5541	12.5522	11.2923	11.2309	10.7606	11.173	7.22882	12.1668	10.2138	12.4394	12.7284	12.968	11.9746	13.0696	12.9789	13.5352	13.3193	12.3594	7.22882	7.22882
Isomaltose	14.2006	11.6855	13.9047	13.7189	11.5798	15.4573	14.989	14.9261	14.3218	13.8231	13.6581	11.4403	13.7033	13.6461	13.5918	13.4117	14.3445	12.9069	13.6807	13.5473	14.6196	14.4628	12.8168	12.3357	12.6354	11.6381	12.4104	13.8185	11.9673	13.9597	13.3849	13.5377	13.1328	12.8429	12.7519	11.1855	13.2422	13.1086	12.7	13.1225	13.7034	13.0083	14.9951	14.868	14.7264	14.6735	12.7927	14.2181	13.9891
KLH	7.22882	7.22882	7.22882	8.55134	7.22882	7.22882	11.3273	7.22882	7.22882	7.22882	7.22882	8.99675	9.03659	8.55493	10.4573	9.85286	7.22882	7.22882	7.22882	7.22882	7.22882	7.22882	7.22882	7.22882	7.22882	7.22882	7.22882	7.22882	7.22882	7.22882	7.22882	7.22882	7.22882	7.22882	7.22882	7.22882	7.22882	7.22882	7.22882	7.22882	8.58066	7.22882	10.9315	7.22882	9.21776	9.5016	7.22882	7.22882	11.2546
KLH (oxidized)	7.22882	7.22882	7.22882	7.22882	7.22882	7.22882	10.6477	7.22882	8.58163	7.22882	7.22882	7.22882	7.22882	9.0331	9.23922	7.22882	7.22882	7.22882	7.22882	7.22882	7.22882	7.22882	7.22882	7.22882	7.22882	7.22882	7.22882	7.22882	7.22882	7.22882	7.22882	7.22882	7.22882	7.22882	7.22882	7.22882	10.0293	7.22882	7.22882	7.22882	7.22882	7.22882	7.22882	8.52682	9.33726	10.0407	7.22882	7.22882	9.55173
LacNAc	7.22882	7.22882	7.22882	7.22882	7.22882	7.22882	7.22882	7.22882	7.22882	7.22882	7.22882	7.22882	7.22882	7.22882	7.22882	7.22882	11.3202	9.81797	11.3459	10.5387	12.0123	12.4843	7.22882	7.22882	7.22882	7.22882	7.22882	7.22882	7.22882	7.22882	7.22882	7.22882	7.22882	7.22882	7.22882	7.22882	8.56386	7.22882	7.22882	7.22882	7.22882	7.22882	11.1737	10.8177	11.2718	11.5333	9.23319	7.22882	7.22882
LacNAc (trimeric)	10.2789	7.22882	10.5691	10.685	7.22882	12.8336	13.0907	12.4087	11.948	11.0467	12.1335	11.2163	12.79	12.3536	12.8807	13.2117	11.1998	7.22882	10.1021	10.2593	12.5874	12.5479	9.32869	9.38685	8.48492	7.22882	7.22882	7.22882	7.22882	10.1594	11.2433	10.4921	10.3686	10.7609	10.8863	7.22882	11.2223	10.644	10.7679	11.5137	12.8081	10.4068	11.34	11.6185	11.6581	12.0481	9.44983	9.66164	11.7291
LacNAc-Man5	7.22882	7.22882	7.22882	7.22882	7.22882	7.22882	7.22882	7.22882	7.22882	7.22882	7.22882	7.22882	7.22882	7.22882	7.22882	7.22882	7.22882	7.22882	7.22882	7.22882	7.22882	7.22882	7.22882	7.22882	7.22882	7.22882	7.22882	7.22882	7.22882	7.22882	7.22882	7.22882	7.22882	7.22882	7.22882	7.22882	7.22882	7.22882	7.22882	7.22882	7.22882	7.22882	7.22882	7.22882	8.49283	7.22882	7.22882	7.22882	7.22882
Lactose	13.5227	10.953	13.1607	13.3718	13.9308	14.5927	14.5583	14.3695	13.6999	13.1455	14.1791	12.4686	14.0655	13.8074	14.3126	14.2785	13.6658	11.5607	13.0924	12.9546	14.107	14.5219	13.6081	13.2333	13.9126	12.5552	14.0284	13.1906	11.3548	13.3823	13.3894	12.9547	13.7738	13.8787	14.2541	13.5115	14.2599	13.5567	12.7945	13.6131	14.4116	12.6145	15.4734	15.1783	15.2887	15.4061	14.0144	12.6155	13.0619
LeA	13.1702	11.9395	13.456	13.4752	12.9794	14.6476	14.2135	14.3151	13.5307	13.2517	14.2569	13.8336	14.6321	14.4624	14.7243	14.4045	14.0302	11.4319	12.6572	12.3068	13.5893	13.697	13.7184	12.9276	13.1017	12.0992	13.8119	11.9529	10.6602	12.6928	12.5123	11.5486	13.5251	12.854	13.3547	13.1244	13.748	10.8325	11.574	12.4942	13.6653	13.2309	14.1951	14.0351	14.0959	14.1877	12.9365	11.12	10.4356
LeA-LeX	10.6788	10.5876	12.3725	12.3204	12.4383	11.4133	11.0581	10.869	9.71498	7.22882	12.0387	12.9778	13.5235	13.6232	13.946	12.2486	10.7586	7.22882	9.03342	7.22882	11.0467	10.8919	9.38118	7.22882	7.22882	7.22882	8.67715	10.1465	7.22882	10.8797	10.7976	8.61106	12.5035	12.1026	12.7939	12.6365	13.2936	7.22882	7.22882	7.22882	10.2032	7.22882	11.947	11.8911	12.3189	12.4997	11.0692	9.56783	8.41655
LeB	11.2625	7.22882	10.8643	10.716	7.22882	11.7078	11.6684	11.4235	9.78726	8.99124	12.2668	10.4204	11.9797	11.4658	11.9735	12.3149	11.0784	7.22882	9.08938	9.69731	11.4593	11.2836	7.22882	7.22882	7.22882	7.22882	7.22882	7.22882	7.22882	10.1085	7.22882	7.22882	10.4173	10.0858	10.1295	7.22882	10.6352	7.22882	11.5815	11.6683	11.5616	10.4104	11.354	11.5347	11.2012	12.0296	7.22882	7.22882	9.22454
LeC	9.48954	7.22882	11.3825	11.1266	7.22882	8.91614	11.5033	7.22882	7.22882	7.22882	7.22882	7.22882	8.32071	7.22882	9.57711	7.22882	7.22882	7.22882	7.22882	7.22882	7.22882	8.72061	9.3474	9.09191	7.22882	7.22882	7.22882	7.22882	7.22882	9.37232	7.22882	7.22882	7.22882	7.22882	7.22882	7.22882	7.22882	7.22882	7.22882	7.22882	7.22882	7.22882	10.8338	11.9892	11.718	12.3402	7.22882	7.22882	7.22882
LeX (dimeric)	14.4431	12.0209	13.8863	13.9405	12.6325	15.3759	14.7362	14.8115	14.0394	13.5254	13.7402	13.0511	14.0021	13.7046	14.0453	14.1964	13.2075	11.9593	12.8359	12.4143	13.8101	13.4341	13.6572	12.7479	13.4071	12.3188	13.4544	13.4295	11.6447	13.4526	13.6817	13.2222	13.3476	13.2186	13.1552	11.851	13.5485	13.5389	13.3065	13.7752	14.0936	13.3616	14.9526	14.5174	14.7635	14.5862	13.5417	13.577	14.4338
LeX (monomeric)	7.22882	7.22882	7.22882	7.22882	7.22882	7.22882	8.6632	7.22882	7.22882	7.22882	7.22882	7.22882	7.22882	7.22882	7.22882	7.22882	7.22882	7.22882	7.22882	7.22882	7.22882	7.22882	7.22882	7.22882	7.22882	7.22882	7.22882	7.22882	7.22882	7.22882	7.22882	7.22882	7.22882	7.22882	7.22882	7.22882	7.22882	7.22882	7.22882	7.22882	7.22882	7.22882	7.22882	7.22882	7.22882	7.22882	7.22882	7.22882	7.22882
LeY	7.22882	7.22882	7.22882	8.48238	7.22882	10.7071	10.6042	10.1236	10.0166	7.22882	10.2615	7.22882	10.5888	10.3518	10.4401	10.4904	12.2473	7.22882	7.22882	7.22882	10.6294	8.33477	7.22882	7.22882	7.22882	7.22882	7.22882	7.22882	7.22882	9.87301	7.22882	7.22882	7.22882	10.6452	10.2016	11.2559	11.192	7.22882	12.1547	12.5493	12.3341	10.6342	11.1867	10.8508	10.6646	10.8344	7.22882	7.22882	7.22882
LNH - 13	13.1408	10.6103	12.5822	13.1669	11.8748	14.2686	14.0315	13.7801	13.324	13.156	12.0795	10.8277	12.7933	12.8793	13.2374	13.2715	10.2578	7.22882	10.6714	9.72352	12.1258	12.1354	13.9769	13.1781	13.9092	12.1376	13.7829	12.5798	11.6481	13.6104	13.6081	12.9405	12.0788	12.8761	12.962	11.0007	13.3828	11.6853	13.4068	13.5696	13.8006	13.2825	14.3479	14.2711	14.2879	14.3652	12.9128	7.22882	10.0833
LNnH - 11	7.22882	7.22882	9.77607	8.46299	7.22882	8.64429	10.7938	7.22882	7.22882	7.22882	9.49143	7.22882	9.01027	9.6979	10.0399	10.6099	7.22882	7.22882	7.22882	7.22882	9.19024	10.0349	7.22882	7.22882	7.22882	7.22882	7.22882	7.22882	7.22882	7.22882	7.22882	7.22882	7.22882	8.4229	9.56667	7.22882	10.2363	7.22882	9.2077	10.9851	11.035	11.94	9.85752	10.69	9.89517	10.5023	7.22882	7.22882	7.22882
LNnT - 04	7.22882	7.22882	7.22882	7.22882	7.22882	7.22882	7.22882	7.22882	7.22882	7.22882	7.22882	7.22882	7.22882	7.22882	7.22882	7.22882	7.22882	7.22882	7.22882	7.22882	7.22882	9.65052	7.22882	7.22882	7.22882	7.22882	7.22882	7.22882	7.22882	7.22882	7.22882	7.22882	7.22882	7.22882	7.22882	7.22882	7.22882	7.22882	7.22882	7.22882	8.5307	7.22882	7.22882	7.22882	7.22882	7.22882	7.22882	7.22882	11.0516
LNnT - 14	7.22882	7.22882	7.22882	7.22882	7.22882	10.6396	10.0697	9.6045	7.22882	7.22882	7.22882	7.22882	8.7925	7.22882	7.22882	10.2401	10.1166	7.22882	8.99488	7.22882	9.53489	12.2856	7.22882	7.22882	7.22882	7.22882	7.22882	7.22882	7.22882	9.10049	7.22882	7.22882	7.22882	7.22882	8.41655	7.22882	10.0091	7.22882	7.22882	7.22882	8.52434	7.22882	9.29768	10.2205	9.45083	9.69509	7.22882	11.2349	12.8012
LNT - 05	12.1039	7.22882	11.6	11.8193	7.22882	13.6668	13.3079	12.9281	12.2252	11.9353	9.44672	7.22882	10.7627	10.3897	11.0285	11.6511	7.22882	7.22882	12.7434	7.22882	10.0143	11.0831	13.4341	12.56	12.8847	10.9278	12.876	11.2787	8.66825	12.4702	12.1363	11.4877	10.6562	10.9139	10.9848	7.22882	11.4617	10.4084	12.1935	12.5165	13.1076	12.0992	12.3336	12.5929	12.8404	12.8663	11.9266	7.22882	7.22882
LNT - 21	13.6971	11.2093	13.3289	13.4789	12.431	14.9191	14.4171	14.405	13.8505	13.8087	13.6098	11.9195	13.9075	13.6621	13.9389	13.9954	12.6086	10.3377	11.8525	11.6217	13.3974	13.5914	14.897	14.2436	14.6464	13.3195	14.6001	13.4701	12.377	14.2975	14.0463	13.7074	13.0664	13.2082	13.4096	11.6311	13.658	13.1926	14.0613	14.3694	14.5643	13.9527	15.0678	15.0082	14.9967	15.0572	14.0788	10.6335	11.0166
LSTa	7.22882	7.22882	7.22882	7.22882	7.22882	10.2119	10.6604	9.14606	7.22882	7.22882	7.22882	7.22882	10.2185	9.27413	10.3378	10.7666	7.22882	7.22882	7.22882	7.22882	7.22882	10.8771	9.27284	7.22882	7.22882	7.22882	7.22882	7.22882	7.22882	10.788	9.32042	9.59279	9.15888	7.22882	8.54441	7.22882	9.87256	7.22882	7.22882	7.22882	10.5469	10.6758	8.60319	9.31952	9.47314	9.67128	7.22882	7.22882	7.22882
LSTb	12.6173	7.22882	12.4782	12.9927	11.9426	13.928	13.6312	13.4779	12.799	12.5812	11.8917	10.8433	12.8806	12.5372	13.5743	13.5619	11.5592	7.22882	11.0575	10.9242	12.3729	12.7113	14.0064	13.294	13.8212	12.3927	14.028	12.7338	11.4028	13.6165	13.2349	12.6811	11.8044	12.2316	12.4096	10.8744	12.6802	12.8456	13.5619	14.1183	14.238	14.0012	13.7782	14.1473	14.2175	14.3987	13.1941	7.22882	7.22882
LSTc	7.22882	7.22882	7.22882	7.22882	7.22882	7.22882	7.22882	7.22882	7.22882	7.22882	7.22882	7.22882	7.22882	7.22882	7.22882	7.22882	7.22882	7.22882	7.22882	7.22882	10.4676	11.5561	7.22882	7.22882	7.22882	7.22882	7.22882	7.22882	7.22882	7.22882	7.22882	7.22882	7.22882	7.22882	7.22882	7.22882	7.22882	7.22882	7.22882	7.22882	7.22882	7.22882	7.22882	7.22882	7.22882	7.22882	7.22882	7.22882	7.22882
Maltopentaose	11.4067	7.22882	11.6993	11.947	7.22882	7.22882	11.2564	9.7125	7.22882	7.22882	12.2753	10.0822	12.7078	12.1209	11.9733	12.3153	9.88092	7.22882	9.95988	10.5569	11.4557	12.3464	10.4556	8.54336	8.56614	7.22882	7.22882	10.8632	8.78971	9.63514	7.22882	7.22882	10.6331	11.2472	10.7331	7.22882	11.7168	8.63763	9.15509	10.6534	11.8647	7.22882	12.1512	12.4957	12.5606	11.8819	11.3443	10.9926	11.228
Maltose	14.2241	12.2885	14.019	14.0707	12.2854	14.144	14.3951	14.2503	13.6203	12.6462	14.3423	12.2275	14.134	13.9274	14.0841	14.1022	13.7775	12.2711	13.0639	13.12	14.4943	13.9153	13.2957	12.9903	13.2861	11.8124	12.9654	13.2003	11.2515	12.8858	12.3475	12.2953	14.3695	14.403	14.2407	12.9008	14.6255	13.4722	12.9979	13.9068	14.1102	12.1002	15.3602	15.0934	15.1367	15.1004	13.7609	13.8617	13.7818
Man3	7.22882	7.22882	7.22882	7.22882	7.22882	7.22882	7.22882	7.22882	7.22882	7.22882	7.22882	7.22882	7.22882	7.22882	7.22882	7.22882	7.22882	7.22882	7.22882	7.22882	7.22882	7.22882	7.22882	7.22882	7.22882	7.22882	7.22882	7.22882	7.22882	7.22882	7.22882	7.22882	7.22882	7.22882	7.22882	7.22882	7.22882	7.22882	7.22882	7.22882	7.22882	7.22882	7.22882	7.22882	7.22882	7.22882	7.22882	7.22882	7.22882
Man5	7.22882	7.22882	7.22882	7.22882	7.22882	7.22882	7.22882	7.22882	7.22882	7.22882	7.22882	7.22882	7.22882	7.22882	7.22882	7.22882	7.22882	7.22882	7.22882	7.22882	7.22882	7.22882	7.22882	7.22882	7.22882	7.22882	7.22882	7.22882	7.22882	7.22882	7.22882	7.22882	7.22882	7.22882	7.22882	7.22882	7.22882	7.22882	7.22882	7.22882	7.22882	7.22882	7.22882	7.22882	7.22882	7.22882	7.22882	7.22882	7.22882
Man6 - I	7.22882	7.22882	7.22882	7.22882	7.22882	7.22882	7.22882	7.22882	7.22882	7.22882	7.22882	7.22882	7.22882	7.22882	7.22882	7.22882	7.22882	7.22882	7.22882	7.22882	7.22882	7.22882	7.22882	7.22882	7.22882	7.22882	7.22882	7.22882	7.22882	7.22882	7.22882	7.22882	7.22882	7.22882	7.22882	7.22882	7.22882	7.22882	7.22882	7.22882	7.22882	7.22882	7.22882	7.22882	7.22882	7.22882	7.22882	7.22882	7.22882
Man6 - II	7.22882	7.22882	10.2422	7.22882	7.22882	7.22882	7.22882	7.22882	7.22882	7.22882	7.22882	7.22882	7.22882	7.22882	7.22882	7.22882	7.22882	7.22882	7.22882	7.22882	7.22882	7.22882	10.4471	7.22882	7.22882	7.22882	7.22882	7.22882	7.22882	7.22882	7.22882	7.22882	7.22882	7.22882	7.22882	7.22882	7.22882	7.22882	7.22882	7.22882	7.22882	7.22882	7.22882	7.22882	7.22882	7.22882	7.22882	7.22882	7.22882
Man7D1	7.22882	7.22882	7.22882	7.22882	7.22882	7.22882	7.22882	7.22882	7.22882	7.22882	7.22882	7.22882	7.22882	7.22882	7.22882	7.22882	7.22882	7.22882	7.22882	7.22882	7.22882	7.22882	7.22882	7.22882	7.22882	7.22882	7.22882	7.22882	7.22882	7.22882	7.22882	7.22882	7.22882	7.22882	7.22882	7.22882	7.22882	7.22882	7.22882	7.22882	9.13862	7.22882	7.22882	7.22882	7.22882	7.22882	7.22882	7.22882	7.22882
Man7D3	7.22882	7.22882	7.22882	7.22882	7.22882	7.22882	7.22882	7.22882	7.22882	7.22882	7.22882	7.22882	7.22882	7.22882	7.22882	7.22882	7.22882	7.22882	7.22882	7.22882	7.22882	7.22882	7.22882	7.22882	7.22882	7.22882	7.22882	7.22882	7.22882	7.22882	7.22882	7.22882	7.22882	7.22882	7.22882	7.22882	7.22882	7.22882	7.22882	7.22882	7.22882	7.22882	7.22882	7.22882	7.22882	7.22882	7.22882	7.22882	7.22882
Man8D1D3	7.22882	7.22882	7.22882	7.22882	7.22882	7.22882	7.22882	7.22882	7.22882	7.22882	7.22882	7.22882	7.22882	7.22882	7.22882	7.22882	7.22882	7.22882	7.22882	7.22882	7.22882	7.22882	7.22882	7.22882	7.22882	7.22882	7.22882	7.22882	7.22882	7.22882	7.22882	7.22882	7.22882	7.22882	7.22882	7.22882	7.22882	7.22882	7.22882	7.22882	7.22882	7.22882	7.22882	7.22882	7.22882	7.22882	7.22882	7.22882	7.22882
Man9	7.22882	7.22882	7.22882	7.22882	7.22882	7.22882	7.22882	7.22882	7.22882	7.22882	7.22882	7.22882	7.22882	7.22882	7.22882	7.22882	7.22882	7.22882	7.22882	7.22882	7.22882	7.22882	7.22882	7.22882	7.22882	7.22882	7.22882	7.22882	7.22882	7.22882	7.22882	7.22882	7.22882	7.22882	7.22882	7.22882	7.22882	7.22882	7.22882	7.22882	7.22882	7.22882	7.22882	7.22882	7.22882	7.22882	7.22882	7.22882	7.22882
Man-a	7.22882	7.22882	7.22882	7.22882	7.22882	10.8998	11.3563	10.7323	7.22882	7.22882	8.44871	7.22882	7.22882	7.22882	7.22882	7.22882	10.7059	7.22882	10.0068	9.84189	10.8548	10.4733	7.22882	7.22882	7.22882	7.22882	7.22882	7.22882	7.22882	7.22882	7.22882	7.22882	9.43764	10.3286	7.22882	7.22882	10.4712	7.22882	7.22882	7.22882	8.33716	7.22882	11.3472	11.2442	11.6229	11.7725	7.22882	7.22882	11.4477
Mana1-6Man-a	8.55582	7.22882	10.9684	10.8154	7.22882	10.6452	10.5345	10.3418	7.22882	7.22882	7.22882	7.22882	9.40613	9.00039	9.56608	9.376	7.22882	7.22882	7.22882	7.22882	10.9836	9.96041	7.22882	7.22882	7.22882	7.22882	7.22882	11.015	8.20583	10.6723	10.3102	10.6817	9.48808	10.0392	9.40543	7.22882	10.4457	7.22882	7.22882	7.22882	7.22882	7.22882	10.3338	10.4646	10.8946	11.1553	7.22882	7.22882	10.2508
Manb4	13.3825	12.0397	13.0151	13.3005	12.5154	14.6347	14.0002	14.1351	13.6936	13.4188	13.3968	13.5086	14.1169	13.9953	14.2113	14.2112	14.0252	12.1236	12.5996	12.227	13.7173	12.9751	14.8813	13.7957	14.5472	14.1704	15.5911	11.3752	10.6488	12.027	12.1063	10.9525	13.1935	12.592	13.3018	13.3678	13.667	12.7207	13.5458	14.0127	14.7836	15.1219	13.6375	13.3785	13.5664	13.6353	12.7198	11.0545	11.1349
ManT	10.2854	7.22882	7.22882	10.3066	7.22882	10.6351	12.1018	10.5295	10.2781	7.22882	7.22882	7.22882	7.22882	7.22882	7.22882	7.22882	7.22882	7.22882	7.22882	7.22882	10.0838	9.88466	7.22882	7.22882	7.22882	7.22882	7.22882	11.8347	8.85797	11.9486	10.7834	10.4393	7.22882	10.3326	7.22882	11.9386	11.2015	8.56732	10.0753	10.5708	11.6356	8.65732	14.4217	14.0894	13.9129	14.1081	11.6133	10.7556	10.9902
MFLNH I	11.7316	10.3379	12.098	12.0463	11.0341	12.6171	12.1754	11.8609	11.1795	11.2398	7.22882	7.22882	10.8389	10.4984	11.4603	11.6466	7.22882	7.22882	10.1803	10.1869	12.075	12.6444	13.5736	12.9525	13.1311	12.1366	13.3183	10.6338	7.22882	12.379	12.2016	11.7063	11.6134	11.554	11.9447	11.3728	12.5547	7.22882	12.2225	10.9622	11.9012	11.8895	10.873	11.5603	11.9677	12.1531	10.4631	7.22882	7.22882
MFLNH III	13.0669	10.3523	12.8108	12.9666	12.0779	14.9918	14.3727	14.5568	13.6322	13.7618	12.7027	12.0242	13.6056	13.3868	13.7096	13.1838	12.8279	8.29028	11.3292	10.5589	12.6963	12.5661	14.2376	13.5972	13.9201	12.555	14.1447	12.399	10.9362	13.3664	13.5359	12.556	13.2918	12.7211	13.1522	12.1661	13.7208	12.3628	13.231	13.7852	14.0813	13.315	14.2102	14.0294	14.2099	14.2001	13.2923	9.71443	7.22882
MSMFLNH I	7.22882	7.22882	9.81875	10.2642	7.22882	13.5269	12.376	12.6039	11.2059	11.1509	10.2802	10.71	11.9005	11.886	12.5881	10.987	10.5096	7.22882	8.77365	7.22882	11.4113	11.6843	11.3914	10.5355	7.22882	7.22882	12.3928	7.22882	7.22882	7.22882	10.2911	7.22882	11.4127	7.22882	10.7111	7.22882	11.7145	8.69009	9.47203	10.7689	12.1216	10.9041	11.9403	11.475	12.1424	11.9204	10.767	7.22882	7.22882
MSMFLnNH	12.1397	11.011	12.4218	12.2472	11.1946	13.2771	12.3235	12.2716	11.6285	12.2428	10.8417	8.26092	11.6209	11.4428	11.6497	11.8017	10.2545	7.22882	9.77922	8.32183	10.9894	12.1475	13.8707	13.2505	13.4784	12.6283	13.5141	11.7492	10.5668	13.1833	12.9081	12.2951	12.6319	12.5265	12.6841	12.2461	13.0666	10.1513	12.508	11.6488	12.0158	10.8578	12.4595	13.1236	13.5246	13.3998	11.9336	7.22882	7.22882
NA2	7.22882	7.22882	7.22882	7.22882	7.22882	7.22882	7.22882	7.22882	7.22882	7.22882	7.22882	7.22882	7.22882	7.22882	7.22882	7.22882	7.22882	7.22882	7.22882	7.22882	7.22882	7.22882	7.22882	7.22882	7.22882	7.22882	7.22882	7.22882	7.22882	7.22882	7.22882	7.22882	7.22882	7.22882	7.22882	7.22882	7.22882	7.22882	7.22882	7.22882	7.22882	7.22882	7.22882	7.22882	7.22882	7.22882	7.22882	7.22882	7.22882
NA3	7.22882	7.22882	7.22882	7.22882	7.22882	7.22882	7.22882	7.22882	7.22882	7.22882	7.22882	7.22882	7.22882	7.22882	7.22882	7.22882	7.22882	7.22882	7.22882	7.22882	7.22882	7.22882	7.22882	7.22882	7.22882	7.22882	7.22882	7.22882	7.22882	7.22882	7.22882	7.22882	7.22882	7.22882	7.22882	7.22882	7.22882	7.22882	7.22882	7.22882	7.22882	7.22882	7.22882	7.22882	7.22882	7.22882	7.22882	7.22882	7.22882
NA4	7.22882	7.22882	7.22882	7.22882	11.4293	7.22882	7.22882	7.22882	7.22882	7.22882	7.22882	7.22882	7.22882	7.22882	7.22882	7.22882	7.22882	7.22882	7.22882	7.22882	7.22882	7.22882	7.22882	7.22882	7.22882	7.22882	7.22882	7.22882	7.22882	7.22882	7.22882	7.22882	7.22882	7.22882	7.22882	7.22882	7.22882	7.22882	7.22882	7.22882	7.22882	7.22882	7.22882	7.22882	7.22882	7.22882	7.22882	7.22882	7.22882
NGA2	9.26859	7.22882	8.89242	7.22882	7.22882	7.22882	7.22882	7.22882	7.22882	7.22882	7.22882	7.22882	8.87618	7.22882	7.22882	8.42447	7.22882	7.22882	7.22882	7.22882	10.3544	9.15474	7.22882	7.22882	7.22882	7.22882	7.22882	7.22882	7.22882	7.22882	7.22882	7.22882	7.22882	7.22882	7.22882	7.22882	8.96922	7.22882	7.22882	7.22882	7.22882	7.22882	10.2097	10.2918	10.4573	10.2504	7.22882	7.22882	7.22882
NGA2B	7.22882	7.22882	7.22882	7.22882	7.22882	7.22882	7.22882	7.22882	7.22882	7.22882	7.22882	7.22882	7.22882	7.22882	7.22882	7.22882	7.22882	7.22882	7.22882	7.22882	7.22882	7.22882	7.22882	7.22882	7.22882	7.22882	7.22882	7.22882	7.22882	7.22882	7.22882	7.22882	7.22882	7.22882	7.22882	7.22882	7.22882	7.22882	7.22882	7.22882	7.22882	7.22882	7.22882	7.22882	7.22882	7.22882	7.22882	7.22882	7.22882
NGA3	7.22882	7.22882	7.22882	7.22882	7.22882	7.22882	7.22882	7.22882	7.22882	7.22882	7.22882	7.22882	7.22882	7.22882	7.22882	7.22882	7.22882	7.22882	7.22882	7.22882	7.22882	7.22882	7.22882	7.22882	7.22882	7.22882	7.22882	7.22882	7.22882	7.22882	7.22882	7.22882	7.22882	7.22882	7.22882	7.22882	7.22882	7.22882	7.22882	9.28791	11.2957	7.22882	7.22882	7.22882	7.22882	7.22882	7.22882	7.22882	7.22882
NGA3B	10.4227	7.22882	10.9854	10.9084	7.22882	12.2903	12.1817	12.1246	10.7361	11.1115	11.5556	10.1577	11.808	11.3928	11.5485	11.6981	9.57392	7.22882	7.22882	7.22882	12.5669	10.4094	11.3615	10.0826	11.0242	7.22882	10.934	10.4972	7.22882	11.1761	10.7242	10.0945	12.5964	12.5136	12.5667	11.9143	13.2915	7.22882	9.30749	10.29	10.7534	7.22882	12.8082	12.3068	12.8988	12.3921	10.9475	10.7702	10.6671
NGA4	10.5384	7.22882	11.3654	11.549	10.5296	11.9116	11.644	11.6879	7.22882	11.0935	11.4117	8.9366	12.0117	11.2635	11.6788	11.9665	9.30721	7.22882	8.17316	7.22882	12.7257	11.2598	10.5654	8.56833	10.174	7.22882	7.22882	7.22882	7.22882	9.93819	9.27525	7.22882	10.9707	11.4862	11.6764	10.5155	12.6152	7.22882	11.2835	11.7918	12.8094	7.22882	12.2192	11.782	12.1338	11.9414	10.4051	7.22882	10.3742
NGA4(B)2	11.0295	7.22882	10.932	10.5566	8.32258	10.5553	9.97089	10.2585	7.22882	10.9038	7.22882	7.22882	8.86553	7.22882	7.22882	7.22882	9.16856	7.22882	7.22882	7.22882	11.1344	9.77526	11.9583	10.7693	11.1149	7.22882	10.1195	7.22882	7.22882	7.22882	7.22882	7.22882	10.1133	10.2835	9.31611	7.22882	11.1085	7.22882	7.22882	7.22882	7.22882	7.22882	7.22882	7.22882	10.0944	7.22882	7.22882	7.22882	7.22882
NGA5B	9.72759	7.22882	8.97778	7.22882	7.22882	9.42053	9.59882	8.57838	7.22882	7.22882	7.22882	7.22882	9.14325	7.22882	7.22882	9.14302	7.22882	7.22882	7.22882	7.22882	10.8987	7.22882	10.5346	9.30005	9.26358	7.22882	7.22882	7.22882	7.22882	7.22882	7.22882	7.22882	8.43204	7.22882	9.32631	7.22882	10.5122	7.22882	7.22882	7.22882	7.22882	7.22882	7.22882	7.22882	7.22882	7.22882	7.22882	7.22882	7.22882
OSM	10.9506	7.22882	10.6351	10.5512	8.27591	11.6204	11.3388	11.2525	9.81328	10.9937	10.4133	7.22882	10.2422	9.67965	10.8224	10.6374	7.22882	7.22882	7.22882	7.22882	10.6888	10.869	12.6022	11.8232	12.5951	10.6381	12.5964	8.55581	8.70401	10.3917	9.61454	9.408	10.9621	11.3418	11.739	8.45004	11.8213	10.7281	9.30749	11.1527	15.0421	13.9655	12.0748	12.3994	12.6632	12.4197	10.6454	7.22882	7.22882
OSM (asialo)	13.1021	11.1834	12.5679	12.5445	11.5481	13.7009	13.124	13.2886	12.3293	13.4509	12.0092	12.7555	13.1948	13.3947	13.6926	13.5376	11.1584	11.3284	11.3916	12.17	13.7508	13.771	14.6021	13.8516	13.8489	12.7049	13.6894	13.5135	11.2994	13.6907	13.6219	13.1819	12.1256	13.7989	14.0583	13.6716	14.2361	13.1083	13.1955	13.5261	15.4764	14.4645	15.1849	14.787	14.7567	14.5036	13.7912	12.8956	13.0685
OSM (asialo, enzym)	7.22882	7.22882	7.22882	7.22882	7.22882	7.22882	9.63682	7.22882	7.22882	7.22882	7.22882	7.22882	7.22882	7.22882	7.22882	7.22882	7.22882	7.22882	7.22882	7.22882	7.22882	7.22882	7.22882	7.22882	7.22882	7.22882	7.22882	7.22882	7.22882	7.22882	7.22882	7.22882	7.22882	7.22882	7.22882	7.22882	7.22882	7.22882	7.22882	7.22882	10.7791	10.3113	7.22882	7.22882	7.22882	7.22882	7.22882	7.22882	7.22882
OSM (enzym)	7.22882	7.22882	7.22882	7.22882	7.22882	7.22882	7.22882	7.22882	7.22882	7.22882	7.22882	7.22882	7.22882	7.22882	7.22882	7.22882	7.22882	7.22882	7.22882	7.22882	7.22882	7.22882	7.22882	7.22882	9.73341	7.22882	7.22882	7.22882	7.22882	7.22882	7.22882	7.22882	7.22882	7.22882	7.22882	7.22882	7.22882	7.22882	7.22882	7.22882	7.22882	7.22882	7.22882	7.22882	7.22882	7.22882	7.22882	7.22882	7.22882
OSM (ox)	7.22882	7.22882	7.22882	7.22882	7.22882	11.5252	10.9607	10.4838	10.1252	7.22882	7.22882	7.22882	7.22882	7.22882	7.22882	7.22882	7.22882	7.22882	7.22882	7.22882	9.12965	10.393	7.22882	12.0343	11.7451	8.69846	11.052	7.22882	7.22882	9.94744	7.22882	9.66738	7.22882	7.22882	7.22882	7.22882	7.22882	7.22882	7.22882	7.22882	10.7476	7.22882	12.0665	11.825	11.6577	12.2498	9.86595	7.22882	7.22882
ovalbumin	7.22882	7.22882	7.22882	7.22882	7.22882	10.6242	10.8309	10.1251	7.22882	7.22882	7.22882	7.22882	7.22882	7.22882	7.22882	7.22882	7.22882	7.22882	7.22882	7.22882	7.22882	9.02309	7.22882	7.22882	7.22882	7.22882	7.22882	7.22882	7.22882	7.22882	7.22882	7.22882	7.22882	7.22882	7.22882	7.22882	7.22882	7.22882	7.22882	7.22882	7.22882	7.22882	10.2286	10.0717	10.3007	10.2965	7.22882	7.22882	7.22882
Ovalbumin (ox)	7.22882	7.22882	7.22882	7.22882	7.22882	10.6548	10.7395	9.85991	7.22882	7.22882	7.22882	7.22882	7.22882	7.22882	7.22882	7.22882	7.22882	7.22882	7.22882	7.22882	7.22882	10.0442	7.22882	7.22882	7.22882	7.22882	9.30625	7.22882	7.22882	7.22882	7.22882	7.22882	7.22882	7.22882	7.22882	7.22882	7.22882	7.22882	7.22882	7.22882	7.22882	7.22882	10.5055	10.4908	10.0926	10.2777	7.22882	7.22882	7.22882
P1	11.2133	7.22882	10.2578	10.2418	7.22882	11.707	11.3341	11.1407	10.7077	10.3896	8.46801	7.22882	8.85122	7.22882	7.22882	8.34325	11.5481	7.22882	12.0252	11.5883	12.4709	12.1688	11.2557	10.4316	10.529	9.72669	10.6123	7.22882	7.22882	7.22882	7.22882	7.22882	7.22882	7.22882	7.22882	7.22882	7.22882	10.857	10.11	10.5905	12.2035	9.59358	11.4343	12.3907	12.2047	12.3154	10.7172	7.22882	7.22882
PEG-linker	7.22882	7.22882	7.22882	7.22882	7.22882	7.22882	7.22882	7.22882	7.22882	7.22882	7.22882	7.22882	7.22882	7.22882	7.22882	7.22882	7.22882	7.22882	7.22882	7.22882	7.22882	7.22882	7.22882	7.22882	7.22882	7.22882	7.22882	7.22882	7.22882	7.22882	7.22882	7.22882	7.22882	7.22882	7.22882	7.22882	7.22882	7.22882	7.22882	7.22882	7.22882	7.22882	10.4925	10.9771	11.5554	11.007	7.22882	7.22882	7.22882
Pk or Gb3	11.0375	7.22882	10.7542	10.52	8.35662	12.2765	12.1391	11.661	11.41	10.0777	10.9495	7.22882	10.5283	10.435	10.3646	10.5458	11.0578	7.22882	11.7462	11.3354	12.1518	12.0832	11.9176	11.1153	11.5646	11.0336	12.2451	7.22882	7.22882	7.22882	7.22882	7.22882	11.6007	10.3134	10.4958	9.1283	10.233	12.6866	12.1292	12.3261	12.9721	11.6193	14.5846	14.1208	14.248	14.3256	13.0862	10.5088	10.5864
pLNH - 07	12.6939	7.22882	12.0178	12.5459	10.4526	13.6819	13.574	13.235	12.5893	12.3355	11.2989	7.22882	11.933	11.8505	12.0693	12.6525	7.22882	7.22882	7.22882	7.22882	10.3213	11.3987	13.1131	11.5351	13.1671	9.96824	12.7464	13.6675	12.4518	15.0131	14.4381	14.6948	9.92798	11.6399	11.5971	7.22882	12.2008	7.22882	12.6049	12.8691	12.2055	12.3802	13.8454	13.6823	14.037	14.0182	12.8498	7.22882	7.22882
pLNH - 21	13.5735	11.0138	13.277	13.4628	12.3498	14.9296	14.3317	14.2779	13.7819	13.7501	13.7977	12.1492	14.0018	13.8145	14.0109	14.1833	12.4849	8.90278	11.9351	11.6294	13.3302	13.3376	14.6788	13.9556	14.4946	12.9658	14.2676	14.3271	13.9417	15.5309	15.4737	15.1831	13.0863	13.0124	13.1889	11.3452	13.3245	12.6716	13.9188	13.9064	14.3533	13.7291	15.1327	15.0672	15.1318	15.2164	14.2123	10.5135	11.1767
PSA	7.22882	7.22882	7.22882	7.22882	7.22882	7.22882	7.22882	7.22882	7.22882	7.22882	7.22882	7.22882	7.22882	7.22882	7.22882	7.22882	7.22882	7.22882	7.22882	7.22882	7.22882	7.22882	7.22882	7.22882	7.22882	7.22882	7.22882	7.22882	7.22882	7.22882	7.22882	7.22882	7.22882	7.22882	7.22882	7.22882	7.22882	7.22882	7.22882	7.22882	7.22882	7.22882	7.22882	7.22882	7.22882	7.22882	7.22882	7.22882	7.22882
Rha-a	14.2026	13.0667	13.9522	13.8651	12.9758	16.4412	16.1776	16.2367	15.5569	15.6281	15.3571	14.5691	15.5219	15.4894	15.3956	15.5353	15.1969	14.2431	14.7628	14.6775	15.2441	15.0998	16.264	15.5514	15.6653	15.1708	15.8216	14.0373	13.0463	14.3387	13.9453	14.0178	16.3059	15.8332	15.9253	15.0339	15.9762	15.8708	15.4794	16.055	15.7499	15.2307	16.7062	16.4024	16.5804	16.4182	16.025	15.1731	15.9349
Rha-b	13.5569	12.0556	13.2597	13.323	12.8272	16.1135	15.8442	15.7704	15.2407	15.3569	15.1881	14.3172	15.3712	15.2435	15.2094	15.2641	14.7192	13.0544	14.3052	14.071	14.8056	14.7166	16.2616	15.2487	15.6378	15.0091	15.9065	14.1254	12.9157	14.3148	13.8917	13.798	16.2784	15.8634	15.9046	14.9953	15.9854	15.6432	15.2047	15.8334	15.674	15.1793	16.5045	16.2599	16.4166	16.2684	15.3152	14.5944	15.4097
Sia-LNF V	11.9135	10.3805	11.8145	11.7716	10.7351	13.199	12.9306	12.4902	12.441	11.7564	10.4776	7.22882	10.8254	11.0593	10.6645	11.5711	10.3771	7.22882	8.96195	8.97443	10.5329	10.7721	13.6886	13.2497	13.3705	12.5993	13.6734	10.0975	7.22882	10.3192	10.1027	9.40244	11.0323	11.1761	11.9258	12.5149	11.894	7.22882	12.1323	11.0756	11.4715	10.5168	12.5005	12.5264	12.5	12.5416	10.8002	7.22882	7.22882
Sia-LNnT	7.22882	7.22882	7.22882	7.22882	7.22882	10.428	10.8068	9.22299	7.22882	7.22882	11.2578	7.22882	10.9808	10.7289	10.7957	11.8315	10.6773	7.22882	8.90418	7.22882	10.7342	13.2059	10.2909	7.22882	7.22882	7.22882	7.22882	7.22882	7.22882	10.1276	9.66466	8.69583	7.22882	10.8407	9.76853	7.22882	10.8068	7.22882	7.22882	7.22882	7.22882	7.22882	11.7144	11.8968	11.902	12.6447	8.56538	7.22882	7.22882
Sialyl LeA	9.86044	7.22882	10.4655	10.5829	7.22882	11.1789	11.2939	10.8201	10.2424	10.4067	12.3611	11.2357	13.0217	12.8731	13.1984	13.0863	13.278	7.22882	10.3888	10.3674	12.3186	12.206	10.4126	8.51152	9.22299	10.4855	12.2639	7.22882	7.22882	11.4974	10.2902	10.3668	11.6978	11.2378	11.5995	10.252	12.0186	7.22882	8.48553	7.22882	9.36919	7.22882	12.0262	12.0493	12.4505	11.9981	9.76662	8.61479	7.22882
Sialyl LeX	7.22882	7.22882	7.22882	9.12056	9.02828	10.309	10.099	7.22882	7.22882	7.22882	9.38374	7.22882	10.89	10.366	10.685	7.22882	12.9361	7.22882	8.20165	7.22882	10.4426	10.6657	7.22882	7.22882	7.22882	7.22882	7.22882	7.22882	7.22882	7.22882	7.22882	7.22882	7.22882	7.22882	7.22882	10.6402	7.22882	7.22882	7.22882	7.22882	7.22882	7.22882	7.22882	7.22882	7.22882	7.22882	7.22882	7.22882	7.22882
TFiLNO(1-2,1-2,1-3)	7.22882	7.22882	7.22882	7.22882	7.22882	7.22882	7.22882	7.22882	7.22882	7.22882	7.22882	7.22882	7.22882	7.22882	7.22882	7.22882	7.22882	7.22882	7.22882	7.22882	7.22882	7.22882	7.22882	7.22882	7.22882	7.22882	7.22882	7.22882	7.22882	7.22882	7.22882	7.22882	7.22882	7.22882	7.22882	7.22882	7.22882	7.22882	7.22882	7.22882	7.22882	7.22882	7.22882	7.22882	7.22882	7.22882	7.22882	7.22882	7.22882
Tgl	7.22882	7.22882	7.22882	7.22882	7.22882	7.22882	7.22882	7.22882	7.22882	7.22882	7.22882	7.22882	7.22882	7.22882	7.22882	7.22882	7.22882	7.22882	7.22882	7.22882	7.22882	7.22882	7.22882	7.22882	7.22882	7.22882	7.22882	7.22882	7.22882	7.22882	7.22882	7.22882	7.22882	7.22882	7.22882	7.22882	7.22882	7.22882	7.22882	7.22882	7.22882	7.22882	7.22882	7.22882	7.22882	7.22882	7.22882	7.22882	7.22882
X3Glc3	13.6917	10.1497	13.2786	13.2205	10.8608	16.1078	15.7185	15.7961	15.2337	15.1817	13.5486	11.7812	13.6263	13.4165	13.5643	13.3649	14.3502	13.194	13.7111	13.5545	14.8589	14.3369	14.2899	13.1975	13.812	11.9763	13.5752	14.1052	12.695	14.2996	13.7495	13.6575	13.3645	12.8163	12.775	12.0728	13.037	14.2265	13.3765	13.9954	13.9588	13.5606	15.164	14.5335	14.9103	14.7046	14.0044	15.049	14.8087
Xylb4	14.1135	12.0642	13.7831	13.6612	12.1938	15.3428	14.9487	15.1399	14.0576	13.7561	14.2213	13.4145	14.4505	14.1827	14.4989	13.9976	14.6884	13.3337	14.1927	13.9963	14.9638	14.8505	15.3737	14.1469	14.8485	13.4315	14.3748	14.1076	12.4967	14.4614	14.3123	13.9614	15.2175	14.4479	14.3998	14.0376	14.763	14.6297	13.8054	14.438	14.3378	13.5783	16.1059	15.5647	15.8287	15.451	14.2679	14.4375	14.4169
[truncated: 148 more columns]

## Sheet: Array Description
ID_REF	DESCRIPTION	LINKER	CORE	SUGAR RATIO
2'FucLac	Fuca1-2Galb1-4Glc-BSA	3 atom	BSA	7
3'SLacNAc	Neu5Aca2-3Galb1-4GlcNAc – BSA	14 atom	BSA	19
3'Sia-3-FL	Neu5Aca2-3Galb1-4(Fuca1-3)Glc -BSA	3 atom	BSA	7
6'Slac	Neu5Aca2-6Galb1-4Glc-APD-HSA	APD	HSA	13
Ac-A-Tn(Thr)-S-G - 05	Ac-Ala-(GalNAca)Thr-Ser-Gly-Hex-BSA (muc4)	hex	BSA	5
Ac-A-Tn(Thr)-S-G - 08	Ac-Ala-(GalNAca)Thr-Ser-Gly-Hex-BSA (muc4)	hex	BSA	8
Ac-A-Tn(Thr)-S-G - 23	Ac-Ala-(GalNAca)Thr-Ser-Gly-Hex-BSA (muc4)	hex	BSA	23
Ac-G-V-Tn(Thr)-S-A-G - 04	Ac-Gly-Val-(GalNAca)Thr-Ser-Ala-Gly-Hex-BSA (muc1)	hex	BSA	4
Ac-G-V-Tn(Thr)-S-A-G - 21	Ac-Gly-Val-(GalNAca)Thr-Ser-Ala-Gly-Hex-BSA (muc1)	hex	BSA	21
Ac-P-Tn(Thr)-T-G - 05	Ac-Pro-(GalNAca)Thr-Thr-Gly-Hex-BSA (muc2)	hex	BSA	5
Ac-P-Tn(Thr)-T-G - 08	Ac-Pro-(GalNAca)Thr-Thr-Gly-Hex-BSA (muc2)	hex	BSA	8
Ac-P-Tn(Thr)-T-G - 22	Ac-Pro-(GalNAca)Thr-Thr-Gly-Hex-BSA (muc2)	hex	BSA	22
Ac-S-S-S-G	Ac-Ser-Ser-Ser-Gly-Hex BSA	hex	BSA	24
Ac-S-TF(Ser)-S-G - 04	AcSer-(Galb1-3GalNAca)Ser-Ser-Gly-Hex-BSA	hex	BSA	4
Ac-S-TF(Ser)-S-G - 16	AcSer-(Galb1-3GalNAca)Ser-Ser-Gly-Hex-BSA	hex	BSA	16
Ac-S-TF(Ser)-S-G - 28	AcSer-(Galb1-3GalNAca)Ser-Ser-Gly-Hex-BSA	hex	BSA	28
Ac-S-Thr-S-A-G - 18	AcSer-Thr-Ser-Ala-Gly-Hex-BSA	hex	BSA	18
Ac-S-Tn(Ser)-S-G - 04	AcSer-(GalNAca)Ser-Ser-Gly-Hex-BSA	hex	BSA	4
Ac-S-Tn(Ser)-S-G - 22	AcSer-(GalNAca)Ser-Ser-Gly-Hex-BSA	hex	BSA	22
Ac-S-Tn(Ser)-S-G - 33	AcSer-(GalNAca)Ser-Ser-Gly-Hex-BSA	hex	BSA	33
Ac-S-Tn(Thr)-A-G - 04	Ac-Ser-(GalNAca)Thr-Ala-Gly-Hex-BSA (muc1)	hex	BSA	4
Ac-S-Tn(Thr)-A-G - 08	Ac-Ser-(GalNAca)Thr-Ala-Gly-Hex-BSA (muc1)	hex	BSA	8
Ac-S-Tn(Thr)-A-G - 22	Ac-Ser-(GalNAca)Thr-Ala-Gly-Hex-BSA (muc1)	hex	BSA	22
Ac-S-Tn(Thr)-G-G - 03	Ac-Ser-(GalNAca)Thr-Gly-Gly-Hex-BSA (muc4)	hex	BSA	3
Ac-S-Tn(Thr)-G-G - 07	Ac-Ser-(GalNAca)Thr-Gly-Gly-Hex-BSA (muc4)	hex	BSA	7
Ac-S-Tn(Thr)-G-G - 19	Ac-Ser-(GalNAca)Thr-Gly-Gly-Hex-BSA (muc4)	hex	BSA	19
Ac-S-Tn(Thr)-S-G - 04	AcSer-(GalNAca)Thr-Ser-Gly-Hex-BSA	hex	BSA	4
Ac-S-Tn(Thr)-S-G HSA-04	AcSer-(GalNAca)Thr-Ser-Gly-Hex-HSA	hex	HSA	4
Ac-S-Tn(Thr)-S-G HSA-23	AcSer-(GalNAca)Thr-Ser-Gly-Hex-HSA	hex	HSA	23
Ac-S-Tn(Thr)-Tn(Thr)-G - 05	Ac-Ser-(GalNAca)Thr-(GalNAca)Thr-Gly-Hex-BSA (muc2)	hex	BSA	5
Ac-S-Tn(Thr)-Tn(Thr)-G - 09	Ac-Ser-(GalNAca)Thr-(GalNAca)Thr-Gly-Hex-BSA (muc2)	hex	BSA	9
Ac-S-Tn(Thr)-Tn(Thr)-G - 22	Ac-Ser-(GalNAca)Thr-(GalNAca)Thr-Gly-Hex-BSA (muc2)	hex	BSA	22
Ac-S-Tn(Thr)-V-G - 04	Ac-Ser-(GalNAca)Thr-Val-Gly-Hex-BSA	hex	BSA	4
Ac-TF(Ser)-G - 04	Ac(Galb1-3GalNAca)Ser-Gly-Hex-BSA	hex	BSA	4
Ac-TF(Ser)-G - 24	Ac(Galb1-3GalNAca)Ser-Gly-Hex-BSA	hex	BSA	24
Ac-Tn(Ser)Tn(Ser)Tn(Ser)-G - 03	Ac(GalNAca)Ser-(GalNAca)Ser-(GalNAca)Ser-Gly-Hex-BSA	hex	BSA	3
Ac-Tn(Ser)-Tn(Ser)-Tn(Ser)-G - 16	Ac(GalNAca)Ser-(GalNAca)Ser-(GalNAca)Ser-Gly-Hex-BSA	hex	BSA	16
Ac-Tn(Ser)Tn(Ser)Tn(Ser)-G - 27	Ac(GalNAca)Ser-(GalNAca)Ser-(GalNAca)Ser-Gly-Hex-BSA	hex	BSA	27
Ac-Tn(Thr)-G - 21	Ac(GalNAca)Thr-Gly-Hex-BSA	hex	BSA	21
Ac-Tn(Thr)-Tn(Thr)-Tn(Thr)-G - 05	Ac-(GalNAca)Thr-(GalNAca)Thr-(GalNAca)Thr-Gly-Hex-BSA (muc2)	hex	BSA	5
Ac-Tn(Thr)-Tn(Thr)-Tn(Thr)-G - 08	Ac-(GalNAca)Thr-(GalNAca)Thr-(GalNAca)Thr-Gly-Hex-BSA (muc2)	hex	BSA	8
Ac-Tn(Thr)-Tn(Thr)-Tn(Thr)-G - 20	Ac-(GalNAca)Thr-(GalNAca)Thr-(GalNAca)Thr-Gly-Hex-BSA (muc2)	hex	BSA	20
Ac-T-Tn(Thr)-P-G - 04	Ac-Thr-(GalNAca)Thr-Pro-Gly-Hex-BSA (muc2,6,7)	hex	BSA	4
Ac-T-Tn(Thr)-P-G - 08	Ac-Thr-(GalNAca)Thr-Pro-Gly-Hex-BSA (muc2,6,7)	hex	BSA	8
Ac-T-Tn(Thr)-P-G - 21	Ac-Thr-(GalNAca)Thr-Pro-Gly-Hex-BSA (muc2,6,7)	hex	BSA	21
Ac-V-Tn(Thr)-S-G - 04	Ac-Val-(GalNAca)Thr-Ser-Gly-Hex-BSA (muc1)	hex	BSA	4
Ac-V-Tn(Thr)-S-G - 08	Ac-Val-(GalNAca)Thr-Ser-Gly-Hex-BSA (muc1)	hex	BSA	8
Ac-V-Tn(Thr)-S-G - 19	Ac-Val-(GalNAca)Thr-Ser-Gly-Hex-BSA (muc1)	hex	BSA	19
Adi - 04	GalNAca1-3Galb-BSA	MEAG	BSA	4
Adi - 17	GalNAca1-3Galb-BSA	MEAG	BSA	17
AGE30	Advanced glycation endproducts day 30	null	BSA	null
AGE60	Advanced glycation endproducts day 60	null	BSA	null
AGE90	Advanced glycation endproducts day 90	null	BSA	null
Alpha-1-acid glycoprotein	Alpha-1-acid glycoprotein	null	Alpha-1-acid glycoprotein	null
Alpha-fetoprotein	alpha fetoprotein (AFP)	null	AFP	null
alphaGal	Gala1-3Galb1-4GlcNAc-BSA	14 atom spacer	BSA	8
Ara5	Araa1-5Araa1-5Araa1-5Araa1-5Araa1-BSA	(Ara)	BSA	20
Bdi	Gala1-3Gal– BSA	14 atom spacer	BSA	23
BG-A	GalNAca1-3(Fuca1-2)Galb1-3GlcNAcb1-3Galb1-4(Glc)-APD-HAS	6 atom spacer	BSA	19
BG-A1	GalNAca1-3(Fuca1-2)Galb -BSA	APD	HSA	9
BG-B (Dextra)	Gala1-3(Fuca1-2)Galb-BSA	6 atom spacer	BSA	13
BG-H1	Fuca1-2Galb1-3GlcNAcb1-3Galb1-4Glcb–APD-HAS	APD	HSA	13
BG-H2	Fuca1-2Galb1-4GlcNAcb-HAS	APE	HSA	13
BSA	Bovine serum albumin	null	BSA	null
BSA-#2	Bovine serum albumin	null	BSA	null
BSM	Bovine submaxillary mucin (STn, STF, S-GlcNAcb1-3, ~20% of Sia is acetylated at 7,8, or 9)	null	BSM	null
BSM (asialo)	Asialo-Bovine submaxillary mucin (aBSM, Tn, TF, GlcNAcb1-3GalNAc)	null	BSM	null
BSM (deacetylated)	Deacetylated-Bovine submaxillary mucin	null	BSM	null
BSM (ox)	periodate oxidized bovine submaxillary mucin	null	BSM	null
CEA	carcinoembryonic antigen	null	CEA	null
Cellobiose	Glcb1-4Glcb-BSA	(Glc)	BSA	13
Cellotriose	Glcb1-4Glcb1-4Glcb-BSA	(Glc)	BSA	13
Chito 3	GlcNAcb1-4GlcNAcb1-4GlcNAcb-BSA	(GlcNAc)	BSA	8
Chito 3 - 20	GlcNAcb1-4GlcNAcb1-4GlcNAcb-BSA	(GlcNAc)	BSA	20
Cy3	Cy3-BSA (20mg/mL + BSA, 125mg/mL total)	null	BSA	null
Cy5	Cy5-BSA (20mg/mL + BSA, 125mg/mL total)	null	BSA	null
DSLNT	Neu5Aca2-3Galb1-3(Neu5Aca2-6)GlcNAcb1-3Galb1-BSA	(Glc)	BSA	5.6
DTVPLPTAHG-TF(Thr)-SASSTG	BSA-PEG7-Gly-Thr-Ser-Ser-Ala-Ser-(Galb1-3GalNAca)Thr-Gly-His-Ala-Thr-Pro-Leu-Pro-Val-Thr-Asp	PEG-linker	BSA	4
DTVPLPTAHG-TF(Thr)-TF(Ser)-ASSTG	BSA-PEG7-Gly-Thr-Ser-Ser-Ala-(Galb1-3GalNAca)Ser-(Galb1-3GalNAca)Thr-Gly-His-Ala-Thr-Pro-Leu-Pro-Val-Thr-Asp	PEG-linker	BSA	5
DTVPLPTAHGT-TF(Ser)-ASSTG	BSA-PEG7-Gly-Thr-Ser-Ser-Ala-(Galb1-3GalNAca)Ser-Thr-Gly-His-Ala-Thr-Pro-Leu-Pro-Val-Thr-Asp	PEG-linker	BSA	4
DTVPLP-TF(Thr)-AHGTSASSTG	BSA-PEG7-Gly-Thr-Ser-Ser-Ala-Ser-Thr-Gly-His-Ala-(Galb1-3GalNAca)Thr-Pro-Leu-Pro-Val-Thr-Asp	PEG-linker	BSA	5
FABP	Fatty Acid Binding Protein	null	FABP	null
fetuin	fetuin (Neu5Ac2-3LacNAc, Neu5Ac2-6LacNAc, SiaLeC, STF)	null	fetuin	null
fetuin (asialo)	asialofetuin (Galb1-4GlcNAc, Galb1-3GlcNAc, Galb1-3GalNAc; mostly NA2 and NA3)	null	fetuin	null
Fetuin (ox)	periodate oxidized fetuin	null	fetuin	null
Forssman Di - 04	GalNAca1-3GalNAcb1-BSA	MEAG	BSA	4
Forssman Di - 21	GalNAca1-3GalNAcb1-BSA	MEAG	BSA	21
Forssman Di - 31	GalNAca1-3GalNAcb1-BSA	MEAG	BSA	31
Fuc, Sia-LNnH-APD-HSA	Galb1-4[Fuca1-3]GlcNAcb1-6[Neu5Aca2-3Galb1-4GlcNAcb1-3]Galb1-APD-HSA	APD	HSA	12-15
Fuc-a - 04	Fuc-a - BSA	MEAG	BSA	4
Fuc-a - 22	Fuc-a - BSA	MEAG	BSA	22
Fuc-b - 04	Fuc-b - BSA	MEAG	BSA	4
Fuc-b - 22	Fuc-b - BSA	MEAG	BSA	22
G2M4	Manb1-4(Gala1-6)Manb1-4(Gala1-6)Manb1-4Manb1-BSA	(man)	BSA	7
GA1 - 06	Galb1-3GalNAcb1-4Galb1-BSA (GA1tri or asialo-GM1)	(Glc)	BSA	6
GA1 - 20	Galb1-3GalNAcb1-4Galb1-BSA (GA1tri or asialo-GM1)	(Glc)	BSA	20
GA1di	Galb1-3GalNAcb – HSA	3 atom spacer)	HSA	11
GA2di - 04	GalNAcb1-4Galb - BSA (aka: asialo-GM2)	MEAG	BSA	5
GA2di - 16	GalNAcb1-4Galb - BSA (aka: asialo-GM2)	MEAG	BSA	16
GA2di - 37	GalNAcb1-4Galb - BSA (aka: asialo-GM2)	MEAG	BSA	37
GA2di (accurate)	GalNAcb1-4Galb - BSA (aka: asialo-GM2)	n.d.	BSA	28
Gal3	Gala1-3Galb1-4Gala-BSA	(1-3Gal)	BSA	7
Gal-a	Gal-a - BSA	MEAG	BSA	24
Gala1-4Galb	Gala1-4Galb-CETE-BSA	CETE	BSA	11
Gala3-type1	Gala1-3Galb1-3GlcNAc-BSA	3 atom	BSA	9
Gal-b	Gal-b - BSA	MEAG	BSA	21
Galb1-6Man-a	Galb1-6Man-a - BSA	MEAG	BSA	13
Galilli	Gala1-3Galb1-4Glc-BSA	3 atom	BSA	21
GalNAc-a - 04	GalNAc-a - BSA	MEAG	BSA	4
GalNAc-a - 22	GalNAc-a - BSA	MEAG	BSA	22
GalNAca1-6Galb - 04	GalNAca1-6Galb-BSA	MEAG	BSA	4
GalNAca1-6Galb - 22	GalNAca1-6Galb-BSA	MEAG	BSA	22
GalNAc-b	GalNAc-b - BSA	MEAG	BSA	21
Gb4	GalNAcb1-3Gala1-4Galb1-BSA (aka: P antigen)	(Glc)	BSA	9
Glc-a	Glc-a - BSA	MEAG	BSA	22
Glca1-6Glca1-4Glca1-4Glcb	Glca1-6Glca1-4Glca1-4Glcb-CETE-BSA	CETE	BSA	15
Glc-b	Glc-b - BSA	MEAG	BSA	23
GlcNAca1-4Galb - 03	GlcNAca1-4Galb-BSA	MEAG	BSA	3
GlcNAca1-4Galb - 20	GlcNAca1-4Galb-BSA	MEAG	BSA	3
GlcNAc-b	GlcNAc-b - BSA	MEAG	BSA	21
GlcNAc-Man3	Mana1-6(GlcNAcb1-2Mana1-3)Manb1-4GlcNAcb-BSA	(GlcNAc)	BSA	2
GlcNAc-Man5	Mana1-6(Mana1-3)Mana1-6(GlcNAcb1-2Mana1-3)Manb1-4GlcNAcb-BSA	(GlcNAc)	BSA	3
Glycophorin A	Glycophorin A (Gn)	null	Gn	null
GM1a	Galb1-3GalNAcb1-4(Neu5Aca2-3)Galb1-4(Glc)HSA	(Glc)	HSA	29
GM3	Neu5Aca2-3Galb1-4Glc-APD-HAS	APD	HSA	12-15
Hep-5000	heparin polysaccharide (MW ~5000)	null	BSA	1
Hep-N-acetylated	fully N-acetylated heparin polysaccharide	null	BSA	1
HSA	Human serum albumin (isolated from serum)	null	HSA	null
HSA (recomb)	human serum albumin (recombinant)	null	HSA	null
hsp90	Heat Shock Protein 90	null	hsp90	null
Isomaltose	Glca1-6Glcb-BSA	MEAG	BSA	13
KLH	Keyhole limpet hemocyanin	null	KLH	null
KLH (oxidized)	periodate oxidized Keyhole limpet hemocyanin	null	KLH	null
LacNAc	Galb1-4GlcNAc – BSA	14 atom spacer	BSA	22
LacNAc (trimeric)	Galb1-4GlcNAcb1-3Galb1-4GlcNAcb1-3Galb1-4GlcNAcb-APE-HSA	APE	HSA	8
LacNAc-Man5	Mana1-6(Mana1-3)Mana1-6(Galb1-4GlcNAcb1-2Mana1-3)Manb1-4GlcNAcb-BSA	(GlcNAc)	BSA	2
Lactose	Galb1-4Glcb – BSA	n.d.	BSA	33
LeA	Galb1-3[Fuca1-4)GlcNAcb1-3Galb1-4Glcb- BSA	3 atom spacer	BSA	18
LeA-LeX	Galb1-3(Fuca1-4)GlcNAcb1-3Galb1-4(Fuca1-3)GlcNAcb1-3Galb1-APD-HSA	APD	HSA	21
LeB	Fuca1-2Galb1-3(Fuca1-4)GlcNAcb1-3Galb1-4Glcb-BSA	3 atom spacer	BSA	9
LeX (dimeric)	Galb1-4[Fuca1-3)GlcNAcb1-3Galb1-4(Fuca1-3)GlcNAcb1-3Galb1-APE-BSA	APE	BSA	7
LeX (monomeric)	Galb1-4[Fuca1-3)GlcNAc-APD-HSA	APD	HSA	null
LeY	Fuca1-2Galb1-4[Fuca1-3)GlcNAc –HSA	n.d.	HSA	8
LNH - 13	Galb1-4GlcNAcb1-6(Galb1-3GlcNAcb1-3)Galb1-BSA	(Glc)	BSA	13
LNnH - 11	Galb1-4GlcNAcb1-6(Galb1-4GlcNAcb1-3)Galb1-BSA	(Glc)	BSA	11
LNnT - 04	Galb1-4GlcNAcb1-3Galb1-BSA	(Glc)	BSA	4
LNnT - 14	Galb1-4GlcNAcb1-3Galb1-BSA	(Glc)	BSA	14
LNT - 05	Galb1-3GlcNAcb1-3Galb-BSA	(Glc)	BSA	5
LNT - 21	Galb1-3GlcNAcb1-3Galb-BSA	(Glc)	BSA	21
LSTa	Neu5Aca2-3Galb1-3GlcNAcb1-3Galb1-BSA	(Glc)	BSA	10
LSTb	Galb1-3(Neu5Aca2-6)GlcNAcb1-3Galb1-BSA	(Glc)	BSA	11
LSTc	Neu5Aca2-6Galb1-3GlcNAcb1-3Galb1-BSA	(Glc)	BSA	7
Maltopentaose	Glca1-4Glca1-4Glca1-4Glca1-4Glca-BSA	(Glc)	BSA	11
Maltose	Glca1-4Glcb-BSA	MEAG	BSA	23
Man3	Mana1-6(Mana1-3)Manb1-4GlcNAc -BSA	(GlcNAc)	BSA	5
Man5	Mana1-6(Mana1-3)Mana1-6(Mana1-3)Manb1-4GlcNAc-BSA	(GlcNAc)	BSA	5
Man6 - I	Mana1-6(Mana1-3)Mana1-6(Mana1-2Mana1-3)Manb1-BSA	(GlcNAc)	BSA	4
Man6 - II	Mana1-2Mana1-3Mana1-6(Mana1-2Mana1-3)Manb1-BSA	(GlcNAc)	BSA	5
Man7D1	Mana1-6(Mana1-3)Mana1-6(Mana1-2Mana1-2Mana1-3)Manb1-4GlcNAc-BSA	(GlcNAc)	BSA	10
Man7D3	Mana1-2Mana1-6(Mana1-3)Mana1-6(Mana1-2Mana1-3)Manb1-4GlcNAc-BSA	(GlcNAc)	BSA	8
Man8D1D3	Mana1-2Mana1-6(Mana1-3)Mana1-6(Mana1-2Mana1-2Mana1-3)Manb1-4GlcNAc-BSA	(GlcNAc)	BSA	9
Man9	Mana1-2Mana1-6(Mana1-2Mana1-3)Mana1-6(Mana1-2Mana1-2Mana1-3)Manb1-4GlcNAc-BSA	(GlcNAc)	BSA	5
Man-a	Man-a - BSA	MEAG	BSA	5
Mana1-6Man-a	Mana1-6Man-a - BSA	MEAG	BSA	4
Manb4	Manb1-4Manb1-4Manb1-4Manb1-BSA	(Man)	BSA	14
ManT	Mana1-6[Mana1-3]Manb1-BSA	14 atom spacer	BSA	26
NA2	Galb1-4GlcNAcb1-2Mana1-6[Galb1-4GlcNAcb1-2Mana1-3]Manb1-4GlcNAc -BSA	(GlcNAc)	BSA	8
NA3	Galb1-4GlcNAcb1-2Mana1-6[Galb1-4GlcNAcb1-2(Galb1-4GlcNAcb1-4)Mana1-3]Manb1-4GlcNAc -BSA	(GlcNAc)	BSA	5
NA4	Galb1-4GlcNAcb1-2(Galb1-4GlcNAcb1-6)Mana1-6[Galb1-4GlcNAcb1-2(Galb1-4GlcNAcb1-4)Mana1-3]Manb1-4GlcNAc -BSA	(GlcNAc)	BSA	5
NGA2	GlcNAcb1-2Mana1-6(GlcNAcb1-2Mana1-3)Manb1-4GlcNAc -BSA	(GlcNAc)	BSA	7
NGA2B	GlcNAcb1-2Mana1-6(GlcNAcb1-2Mana1-3)(GlcNAcb1-4)Manb1-4GlcNAc -BSA	(GlcNAc)	BSA	5
NGA3	GlcNAcb1-2Mana1-6[GlcNAcb1-2(GlcNAcb1-4)Mana1-3]Manb1-4GlcNAc -BSA	(GlcNAc)	BSA	1
NGA3B	GlcNAcb1-2Mana1-6[GlcNAcb1-2(GlcNAcb1-4)Mana1-3](GlcNAcb1-4)Manb1-4GlcNAc -BSA	(GlcNAc)	BSA	6
NGA4	GlcNAcb1-2(GlcNAcb1-6)Mana1-6[GlcNAcb1-2(GlcNAcb1-4)Mana1-3]Manb1-4GlcNAc -BSA	(GlcNAc)	BSA	6
NGA4(B)2	GlcNAcb1-2(GlcNAcb1-4)(GlcNAcb1-6)Mana1-6[GlcNAcb1-2Mana1-3](GlcNAcb1-4)Manb1-4GlcNAc -BSA	(GlcNAc)	BSA	4
NGA5B	GlcNAcb1-2(GlcNAcb1-4)(GlcNAcb1-6)Mana1-6[GlcNAcb1-2(GlcNAcb1-4)Mana1-3](GlcNAcb1-4)Manb1-4GlcNAc -BSA	(GlcNAc)	BSA	2
OSM	Ovine submaxillary mucin (94% STn, 4% TF, 2% Fuca1-2Galb1-3GalNAc)	null	OSM	null
OSM (asialo)	asialo-Ovine submaxillary mucin	null	OSM	null
OSM (asialo, enzym)	asialo, enzymatically modified Ovine submaxillary mucin	null	OSM	null
OSM (enzym)	enzymatically modified Ovine submaxillary mucin	null	OSM	null
OSM (ox)	periodate oxidized ovine submaxillary mucin	null	ovalbumin	null
ovalbumin	ovalbumin (56% Man5+Man6)	null	ovalbumin	null
Ovalbumin (ox)	periodate oxidized ovalbumin	null	ovalbumin	null
P1	Gala1-4Galb1-4GlcNAc-BSA	3 atom	BSA	9
PEG-linker	OH-(CH2)2-NH-Gly-CO-PEG7-NH-(CO)Hept-SH-Mal-Cychex-CO-BSA	PEG-linker	BSA	6
Pk or Gb3	Gala1-4Galb1-4Glc-HSA [aka: Pk or CD77]	3 atom	HSA	13
pLNH - 07	Galb1-3GlcNAcb1-3Galb1-4GlcNAcb1-3Galb1-BSA	(Glc)	BSA	7
pLNH - 21	Galb1-3GlcNAcb1-3Galb1-4GlcNAcb1-3Galb1-BSA	(Glc)	BSA	21
PSA	Prostate Specific Antigen (PSA); human seminal fluid	null	PSA	null
Rha-a	Rha-a – BSA	MEAG	BSA	18
Rha-b	Rha-b - BSA	MEAG	BSA	21
Sia-LNF V	Rha-a – BSA	MEAG	BSA	18
Sia-LNnT	Neu5Aca2-3Galb1-4GlcNAcb1-3Galb1-APD-HSA	APD	HSA	9
Sialyl LeA	Neu5Aca2-3Galb1-3[Fuca1-4)GlcNAcb1-3Galb1-APD-HSA	APD	HSA	12
Sialyl LeX	Neu5Aca2-3Galb1-4[Fuca1-3)GlcNAc – BSA	14 atom spacer	BSA	9
Tgl	Thyroglobulin	null	thyroglobulin	null
X3Glc3	Xyla1-6Glcb1-4(Xyla1-6)Glcb1-4(Xyla1-6)Glcb1-BSA	(Glc)	BSA	15
Xylb4	Xylb1-4Xylb1-4Xylb1-4Xylb1-BSA	(xyl)	BSA	22
Ac-S-Tn(Thr)-S-G - 24	Ac-Ser-(GalNAca)Thr-Ser-Gly-Hex-BSA	hex	BSA	24
Ac-S-Tn(Thr)-V-G - 22	Ac-Ser-(GalNAca)Thr-Val-Gly-Hex-BSA	hex	BSA	22
BG-B (EMD)	Gala1-3(Fuca1-2)Galb-BSA	10 atom	BSA	22
DTVPLPTAHGTSASSTG	BSA-PEG7-Gly-Thr-Ser-Ser-Ala-Ser-Thr-Gly-His-Ala-Thr-Pro-Leu-Pro-Val-Thr-Asp	PEG-linker	BSA	6
Glycophorin (asialo)	asialo-glycophorin A (aGn)	null	Gn	null
LeC	Galb1-3GlcNAcb-O-spacer– BSA	10 atom	BSA	19
3'-sulpho-LeX	3-SO3-Galb1-4[Fuca1-3)GlcNAc-	3 atom	BSA	15
Hya9	(GlcAb1-3GlcNAcb1-4)4b1-3GlcAb1-	(GlcNAc)	BSA	3
3'-sulpho-LeA	3-SO3-Galb1-3[Fuca1-4)GlcNAc-	3 atom	BSA	15
Gala1-2Gal	Gala1-2Gal	3 atom	BSA	13
6'-sulpho-LeX	6-SO3-Galb1-4[Fuca1-3)GlcNAc-	3 atom	BSA	8
Hya8	(GlcNAcb1-4GlcAb1-3)4b1-	(GlcNAc)	BSA	3
6'-sulpho-LeA	6-SO3-Galb1-3[Fuca1-4)GlcNAc-	3 atom	BSA	16
MSMFLNH I	Siaa2-6Galb1-4GlcNAcb1-6 (Fuca1-2Galb1-3GlcNAcb1-3)Galb1-	(Glc)	BSA	11
A-LeB hexa	GalNAca1-3(Fuca1-2)Galb1-3(Fuca1-4)GlcNAcb1-3Galb1-	(Glc)	BSA	6
Hybrid-M5N4B	GlcNAcb1-2Mana1-3[Mana1-3(Mana1-6)Mana1-6](GlcNAcb1-4)Manb1-4GlcNAcb1-	(GlcNAc)	BSA	3
MSMFLnNH	Galb1-4(Fuca1-3)GlcNAcb1-6 (Siaa1-3Galb1-4GlcNAcb1-3)Galb1-	(Glc)	BSA	9
iLNO	Galb1-3GlcNAcb1-3Galb1-4GlcNAcb1-6 (Galb1-3GlcNAcb1-3)Galb1-	(Glc)	BSA	6
MFLNH I	Galb1-4GlcNAcb1-6 (Fuca1-2Galb1-3GlcNAcb1-3)Galb1-	(Glc)	BSA	11
alphaGal-6-deoxy	Gala1-3Galb1-4(6deoxy-GlcNAc)-HSA (alphaGal)	3 atom spacer	HSA	11
MFLNH III	Galb1-4(Fuca1-3)GlcNAcb1-6 (Galb1-3GlcNAcb1-3)Galb1-	(Glc)	BSA	14
TFiLNO(1-2,1-2,1-3)	Fuca1-2Galb1-3GlcNAcb1-3Galb1-4(Fuca1-3)GlcNAcb1-6(Fuca1-2Galb1-3GlcNAcb1-3)Galb-BSA	(Glc)	BSA	4
